# Supplementary material for: Listeria monocytogenes 10403S Alternative Sigma-54 Factor σL Has a Negative Role on Survival Ability Under Bile Exposure
Source: Front Microbiol. 2021 Oct 21;12:713383. doi: 10.3389/fmicb.2021.713383 (PMC8568364; doi:10.3389/fmicb.2021.713383)
Supplement: Supplementary file 1 [file Data_Sheet_1.xlsx]

## Sheet: Supplementary S1
Supplementary Table S1. L. monocytogenes strains used in this study
Identification	Strain description	References
FSL X1-001	10403S WT	Bishop and Hinrichs
FSL A1-254	10403S ΔB	Wiedmann, M., et al
FSL C3-113	10403S ΔC	Chan, Y. C., et al
FSL C3-126	10403S ΔH	Chan, Y. C., et al
FSL B2-124	10403S ΔL	Chan, Y. C., et al
FSL C3-119	10403S ΔBC	Wang, S., et al
FSL C3-123	10403S ΔBH	Wang, S., et al
FSL B2-127	10403S ΔBL	Wang, S., et al
FSL C3-124	10403S ΔCH	Wang, S., et al
FSL B2-129	10403S ΔCL	Wang, S., et al
FSL B2-130	10403S ΔHL	Wang, S., et al
FSL C3-128	10403S ΔBCH	Mujahid, S., et al
FSL C3-137	10403S ΔBCL	Mujahid, S., et al
FSL C3-138	10403S ΔBHL	Mujahid, S., et al
FSL C3-139	10403S ΔCHL	Wang, S., et al
FSL C3-135	10403S ΔBCHL	Mujahid, S., et al
Bishop, D. K., Hinrichs, D. J. (1987) Adoptive transfer of immunity to Listeria monocytogenes. The influence of in vitro stimulation on lymphocyte subset requirements. J Immunol. 139(6):2005-9.
Chan, Y. C., Hu, Y., Chaturongakul, S., Files, K. D., Bowen, B. M., Boor, K. J., et al. (2008) Contributions of two-component regulatory systems, alternative sigma factors, and negative regulators to Listeria monocytogenes cold adaptation and cold growth. J Food Prot. 71(2):420-5.
Mujahid, S., Orsi, R.H., Boor, K.J., Wiedmann, M. (2013) Protein level identification of the Listeria monocytogenes sigma H, sigma L, and sigma C regulons. BMC Microbiol. 13:156.
Wang, S., Orsi, R. H., Tang, S., Zhang, W., Wiedmann, M., Boor, K. J. (2014) Phosphotransferase system dependent extracellular growth of Listeria monocytogenes is regulated by alternative sigma factors sigmaL and sigmaH. Appl EnvironMicrobiol. 80(24):7673-82.
Wiedmann, M., Arvik, T. J., Hurley, R. J., Boor, K. J. (1998) General stress transcription factor sigmaB and its role in acid tolerance and virulence of Listeria monocytogenes. J Bacteriol. 180(14):3650-6.

## Sheet: Supplementary S2
Supplementary Table S2. TaqMan primers and probes used for RNA-seq data validation
Target gene	Forward primer	Probe	Reverse primer
rpoB	CGATCTTGGAGAGCCGAAATA	CGGTAGAAGAATCTAAGAAC	GAGCCGCATAGTTTGCATCAC
bglA	TTCATGAGCGGCGGTATTT	TACCAAGCTGTCCACCACGAACTT	TGTGCTTCGGGCATGATT
mptA	GGCAATCGTAGCAGGACTTAAT	TATTTGCTGCGATTTCGTGTGCGC	TTAACGCGGACACCTTCTTG
ilvD	GTCACGTTCATTTGCGAGAAC	AGAAGCTGGCGGTATCCCATTTGA	CCGTCATCTACACCAATCGTATTA
ilvC	CTACGTGACAATGGCAATAACG	CTGCCGAATCTGCTAGAAACGATGGT	CGGCTTCGCTAACAGAATAAAC
csbD	GATAAAGGTATGAAGGACAAAGCAA	TGCGTCACCTACTACTTTATCTTTCAATCC	CATCTGTTGCTTTCCCGAATTT
LMRG_00704	GCTCTCGTACCTACTGTTCTTG	AAATTGGCGACGCGATTTCGAACG	ACCAGTCAAGCCAGCATAAA

## Sheet: Supplementary S3
Supplementary Table S3. Differentially expressed genes under bile exposure in ΔBCH L. monocytogenes mutant (ΔBCH bile vs ΔBCH BHI)
No	Gene name	LMRG locus	lmo locus	Product	FC	p-value	padj
1	nusG	LMRG_02660	lmo0246	Transcription antitermination protein NusG	2.21	0	0
2		LMRG_00021	lmo0327	Internalin-like protein (LPXTG motif)	2.01	0	0.001
				Lmo0327 homolog / murein-hydrolysing domain
3		LMRG_00117	lmo0425	Transcription antiterminator, BglG family	2.13	0.003	0.04
4		LMRG_00151		hypothetical protein	3.43	0	0
5		LMRG_00152		hypothetical protein	2.36	0	0.003
6		LMRG_00158	lmo0477	putative secreted protein	2	0	0.01
7		LMRG_00222	lmo0540	Penicillin-binding protein	2.2	0	0
8		LMRG_00404	lmo0715	flagellar assembly protein FliH	2.26	0	0
9		LMRG_00410	lmo0721	FIG008617: fibronectin-binding protein, elongation factor G-binding protein	2.06	0	0.007
10		LMRG_00518	lmo1056	hypothetical protein	2.16	0	0.008
11		LMRG_00530	lmo1068	hypothetical protein	2.55	0	0
12		LMRG_00942	lmo1489	RNA binding protein	2.02	0.001	0.02
13		LMRG_02946		hypothetical protein	2.53	0.002	0.03
14		LMRG_02920	lmo2324	Phage antirepressor protein / Antirepressor [Bacteriophage A118]	2.11	0.003	0.039
15		LMRG_01832	lmo2416	hypothetical protein	2.32	0	0.001
16		LMRG_02134	lmo2594	hypothetical protein	2.47	0	0.006
17		LMRG_02908		hypothetical protein	2.71	0	0.001
18		LMRG_01990	lmo2707	hypothetical protein	2.26	0.002	0.031
No	Gene name	LMRG locus	lmo locus	Product	FC	p-value	padj
1	dnaC	LMRG_02483	lmo0054	Replicative DNA helicase	-2.12	0.002	0.038
2		LMRG_02359	lmo0110	Esterase/lipase	-3.01	0	0
3		LMRG_02386	lmo0137	Oligopeptide ABC transporter, permease protein	-2.69	0	0.001
4		LMRG_02744	lmo0179	N-Acetyl-D-glucosamine ABC transport system,	-2.18	0.002	0.038
				ATP-driven transporter complex of CPD-12541
5	rplY	LMRG_02633	lmo0211	50S ribosomal protein, L25/general stress protein Ctc	-2.04	0.001	0.028
6	ctsR	LMRG_02677	lmo0229	transcriptional regulator CtsR	-2.02	0.003	0.042
7		LMRG_02652	lmo0257	RNA-splicing ligase RtcB	-2.2	0.001	0.02
8		LMRG_00271	lmo0589	hypothetical protein	-2.16	0.001	0.018
9		LMRG_00272	lmo0590	DAK2 domain protein	-2.75	0	0.002
10		LMRG_00348	lmo0661	carboxymuconolactone decarboxylase family protein	-2.04	0.001	0.018
11		LMRG_02868	lmo0798	Lysine-specific permease	-2.52	0	0.001
12		LMRG_00557	lmo1095	PTS, IIB component	-2.02	0	0.008
13		LMRG_00581	lmo1138	ATP-dependent Clp protease proteolytic subunit	-2.87	0	0.003
14		LMRG_00585	lmo1142	Cob(III)alamin reductase @ Cob(II)alamin reductase	-2.49	0	0
15	hrcA	LMRG_00928	lmo1475	Heat-inducible transcription repressor HrcA	-2.04	0.003	0.04
16		LMRG_01435	lmo1535	YebC/PmpR family DNA-binding transcriptional regulator	-2.39	0	0.001
17		LMRG_01399	lmo1568	membrane protein	-2.05	0	0.001
18	trpD	LMRG_01335	lmo1631	Anthranilate phosphoribosyltransferase	-2.08	0	0.013
19	trpG	LMRG_01334	lmo1632	Anthranilate synthase, amidotransferase component	-2.9	0	0
20	trpE	LMRG_01333	lmo1633	Anthranilate synthase, aminase component	-2.12	0	0.01
21		LMRG_01288	lmo1679	Cystathionine beta-lyase	-2.56	0.002	0.03
22		LMRG_01287	lmo1680	Cystathionine gamma-synthase	-2.37	0.001	0.018
23	hemL2	LMRG_02759	lmo1685	Glutamate-1-semialdehyde aminotransferase	-2.19	0.001	0.014
24		LMRG_02542	lmo1729	Beta-glucosidase	-2.23	0.002	0.034
25	purQ	LMRG_02501	lmo1770	Phosphoribosylformyl-glycinamidine synthase, glutamine amidotransferase subunit	-2.17	0.003	0.039
26	fhs	LMRG_01023	lmo1877	Formate--tetrahydrofolate ligase	-2.52	0	0
27		LMRG_01031	lmo1884	Xanthine permease	-2.79	0	0.007
28		LMRG_01110	lmo1963	ABC transporter, permease protein	-2.34	0	0.013
29		LMRG_01111	lmo1964	ABC-type multidrug transport system, ATPase component	-2.38	0	0
30		LMRG_01156	lmo2008	ABC transporter, permease protein	-2.79	0	0.008
31		LMRG_01585	lmo2247	oxidoreductase of aldo/keto reductase family, subgroup 2, glyoxal reductase	-2.11	0	0.007
32		LMRG_01493	lmo2350	N-acetyltransferase, GNAT family	-2.21	0.001	0.02
33		LMRG_02716	lmo2371	ABC transporter, permease protein	-2.16	0	0
34		LMRG_01842	lmo2406	Uncharacterized conserved protein	-2.52	0	0
35		LMRG_01818	lmo2430	ABC-type Fe3+-siderophore transport system, permease component	-2.18	0	0.014
36	trxB	LMRG_01770	lmo2478	Thioredoxin reductase	-2.01	0	0.01
37		LMRG_01764	lmo2484	membrane protein	-2.68	0	0
38		LMRG_02002	lmo2695	Phosphoenolpyruvate-dihydroxyacetone phosphotransferase, dihydroxyacetone binding subunit DhaK, subunit of predicted transporter complex of dihydroxyacetone	-2.91	0	0
39		LMRG_01887	lmo2811	GTPase and tRNA-U34 5-formylation enzyme TrmE	-2.24	0	0.001

## Sheet: Supplementary S4
Supplementary Table S4. Differentially expressed genes under bile exposure in ΔL L. monocytogenes mutant (ΔL bile vs ΔL BHI)
No	Gene name	LMRG locus	lmo locus	Product	FC	p-value	padj
1		LMRG_RS14585		hypothetical protein	10.47	0	0.003
2		LMRG_00151		hypothetical protein	2.71	0	0
3		LMRG_00177	lmo0496	hypothetical protein	2.22	0	0.003
4		LMRG_00293	lmo0610	Internalin-like protein	2.17	0.002	0.024
5		LMRG_00311	lmo0628	hypothetical protein	2.38	0.003	0.037
6		LMRG_00334	lmo0647	hypothetical protein	4.08	0	0
7		LMRG_00482	lmo0794	putative Rrf2-linked NADH-flavin reductase	2.35	0	0.005
8		LMRG_02011	lmo0911	hypothetical protein	2.86	0	0
9		LMRG_02036	lmo0937	hypothetical protein	2.45	0	0.001
10	clpE	LMRG_02097	lmo0997	ATP-dependent Clp protease, ATP-binding subunit ClpE	6.94	0	0
11		LMRG_00529	lmo1067	GTP-binding protein TypA/BipA	2.12	0	0.003
12		LMRG_00622	lmo1176	Ethanolamine ammonia-lyase light chain	2.44	0.002	0.024
13		LMRG_00712	lmo1263	DNA-binding protein, transcriptional regulator	8.53	0	0
14		LMRG_00713	lmo1264	hypothetical protein	3.93	0	0.006
15		LMRG_00714	lmo1265	hypothetical protein	2.17	0	0.001
16		LMRG_00724	lmo1274	Rossmann fold nucleotide-binding protein Smf possibly involved in DNA uptake, DNA-processing protein DprA	2.26	0	0
17		LMRG_00868	lmo1416	hypothetical protein	2.72	0	0
18		LMRG_00935	lmo1482	DNA internalization-related competence protein ComEC/Rec2, FIG016811: Late competence protein ComEC, DNA transport	2.05	0	0
19		LMRG_00942	lmo1489	RNA binding protein	2.16	0	0.001
20		LMRG_01452	lmo1518	hypothetical protein	2.63	0	0
21		LMRG_02768	lmo1694	Putative sugar nucleotide epimerase, CDP-abequose synthase	3.11	0	0.001
22		LMRG_00977	lmo1830	short chain dehydrogenase	2.34	0	0.001
23		LMRG_01118	lmo1971	Integral membrane protein, PTS ascorbate transporter subunit IIC	2.06	0	0.01
24		LMRG_01119	lmo1972	PTS lactose transporter subunit IIB	2.13	0.001	0.014
25	ilvD	LMRG_01131	lmo1983	Dihydroxy-acid dehydratase	5.28	0	0
26	ilvB	LMRG_01132	lmo1984	Acetolactate synthase large subunit	5.87	0	0
27	ilvN	LMRG_01133	lmo1985	Acetolactate synthase small subunit	6.38	0	0
28	ilvC	LMRG_01134	lmo1986	Ketol-acid reductoisomerase	5.58	0	0
29		LMRG_02808	lmo2132	cyclic nucleotide-binding protein	2.54	0	0.005
30		LMRG_01622	lmo2210	hypothetical protein	12.96	0	0
31		LMRG_01609	lmo2223	putative transcriptional regulator	2.09	0.003	0.034
32	arsC	LMRG_01602	lmo2230	arsenate reductase	2.78	0	0.001
33		LMRG_01561	lmo2269	hypothetical protein	7.96	0	0
34		LMRG_01749	lmo2499	Phosphate ABC transporter, periplasmic phosphate-binding protein PstS	3.31	0	0
35		LMRG_02206	lmo2661	Ribulose-phosphate 3-epimerase	2.72	0.004	0.045
36	uspA2	LMRG_02218	lmo2673	universal stress protein UspA	2.2	0	0.004
No	Gene name	LMRG locus	lmo locus	Product	FC	p-value	padj
1		LMRG_02458	lmo0029	hypothetical protein	-2.14	0	0.009
2		LMRG_02481	lmo0052	Phosphoesterase, DHH family protein	-2.56	0	0.009
3		LMRG_02326	lmo0075	Probable carboxyvinyl-carboxyphosphonate phosphorylmutase, phosphonomutase	-2.01	0	0.01
4		LMRG_02349	lmo0100	hypothetical protein	-2.1	0	0
5		LMRG_02359	lmo0110	Esterase/lipase	-2.34	0	0.002
6		LMRG_02743	lmo0178	Putative ROK-family transcriptional regulator	-2.63	0	0
7		LMRG_02744	lmo0179	N-Acetyl-D-glucosamine ABC transport system, permease protein 1, subunit of predicted ATP-driven transporter complex of CPD-12541	-2.28	0	0F.000
8		LMRG_02745	lmo0180	N-Acetyl-D-glucosamine ABC transport system, permease protein 2, subunit of predicted ATP-driven transporter complex of CPD-12541	-2.09	0	0
9		LMRG_00002	lmo0305	Low-specificity L-threonine aldolase	-2.17	0	0.004
10		LMRG_00037	lmo0346	Triosephosphate isomerase	-2.16	0.001	0.012
11		LMRG_00039	lmo0348	Phosphoenolpyruvate-dihydroxyacetone phosphotransferase, dihydroxyacetone binding subunit DhaK, subunit of predicted transporter complex of dihydroxyacetone	-2.29	0	0.001
12		LMRG_00040	lmo0349	hypothetical protein	-5.03	0	0
13		LMRG_00041	lmo0350	hypothetical protein	-2.89	0	0
14		LMRG_00042	lmo0351	Phosphoenolpyruvate-dihydroxyacetone phosphotransferase subunit DhaM; DHA-specific IIA component	-3.15	0	0
15		LMRG_00106	lmo0414	Metal transporter, ZIP family	-2.25	0.003	0.033
16		LMRG_02882	lmo0480	Transcriptional regulator, TetR family	-2.24	0.001	0.012
17		LMRG_00165	lmo0484	Heme-degrading cytoplasmic oxygenase IsdG	-2.51	0	0.001
18		LMRG_00215	lmo0533	ACT domain protein	-2.28	0	0.001
19		LMRG_00348	lmo0661	carboxymuconolactone decarboxylase family protein	-2.11	0.001	0.012
20		LMRG_00352	lmo0665	hypothetical protein	-2.93	0	0.003
21		LMRG_00353	lmo0666	domain-containing protein	-2.5	0	0.007
22	flhF	LMRG_00369	lmo0681	Flagellar biosynthesis protein FlhF	-2.55	0	0
23		LMRG_00372	lmo0684	Hypothetical protein	-2.16	0	0.001
24		LMRG_02784	lmo0813	Fructokinase	-2.04	0.002	0.03
25		LMRG_02250	lmo0825	Hydroxymethylglutaryl-, CoA reductase	-2.03	0	0.005
26		LMRG_02311	lmo0887	Programmed cell death antitoxin YdcD	-2.69	0.002	0.024
27		LMRG_02096	lmo0996	Methylated-DNA--protein-cysteine methyltransferase	-3.6	0.001	0.017
28		LMRG_00852	lmo1400	Phosphinothricin N-acetyltransferase	-2.26	0	0
29		LMRG_01470	lmo1500	DedA family protein, alkaline phosphatase	-2.26	0	0.005
30		LMRG_01435	lmo1535	YebC/PmpR family DNA-binding transcriptional regulator	-2.75	0.001	0.012
31		LMRG_01429	lmo1541	Potential ribosomal protein	-2.37	0.004	0.05
32		LMRG_01428	lmo1542	50S ribosomal protein L21	-3.6	0.003	0.036
33		LMRG_01399	lmo1568	Membrane protein	-2.24	0	0.009
34	trpE	LMRG_01333	lmo1633	Anthranilate synthase, aminase component	-2.39	0.003	0.043
35		LMRG_01298	lmo1669	Low G+C gram positive nudix hydrolase YtkD, nucleoside triphosphatase YtkD	-3.08	0	0.004
36		LMRG_01286	lmo1681	5-methyltetrahydro-pteroyltriglutamate --homocysteine methyltransferase	-2.14	0.001	0.017
37		LMRG_01023	lmo1877	Formate--tetrahydrofolate ligase	-2.12	0	0
38		LMRG_01111	lmo1964	ABC-type multidrug transport system, ATPase component	-2.48	0	0.007
39		LMRG_01228	lmo2077	Inactive homolog of metal-dependent proteases, putative molecular chaperone, tRNA (adenosine(37)-N6)-threonylcarbamoyl-transferase complex dimerization subunit type 1 TsaB	-3.42	0.001	0.017
40		LMRG_01646	lmo2186	NPQTN cell wall anchored protein IsdC, heme uptake protein IsdC	-2.95	0	0
41		LMRG_01585	lmo2247	Oxidoreductase of aldo/keto reductase family, subgroup 2, glyoxal reductase	-2.23	0.001	0.017
42		LMRG_01509	lmo2334	DNA-binding protein, transcriptional regulator	-2.06	0	0.001
43		LMRG_02716	lmo2371	ABC transporter, permease protein	-2.31	0	0
44		LMRG_01818	lmo2430	ABC-type Fe3+-siderophore transport system, permease component	-2.04	0.004	0.046
45	yviA	LMRG_01734	lmo2514	fatty acid-binding protein DegV family protein	-2.39	0.002	0.024
46		LMRG_01937	lmo2759	ATPase associated with chromosome architecture/replication, O-acetyl-ADP-ribose deacetylase	-2.36	0.003	0.036
47		LMRG_01900	lmo2797	PTS mannitol-specific IIA component	-3.76	0.001	0.014
48		LMRG_01866	lmo2832	Glycerate kinase	-2.07	0.001	0.015

## Sheet: Supplementary S5
Supplementary Table S5. List of differentially expressed genes under σL in BHI (ΔBCH and ΔBCHL in BHI)
No	Gene name	LMRG locus	lmo locus	Product	FC	p-value	padj
1	mptC	LMRG_02346	lmo0097	PTS system, mannose-specific IIC	327.82	0	0
2	mptD	LMRG_02347	lmo0098	PTS system, mannose-specific IID	312.92	0	0
3		LMRG_02348	lmo0099	Putative regulator of the mannose operon, ManO	6.13	0	0
4		LMRG_02632	lmo0210	L-lactate dehydrogenase	2.48	0	0
5		LMRG_02572	lmo0296	membrane protein	2.35	0.004	0.029
6		LMRG_00176	lmo0495	Permease of the drug/metabolite transporter (DMT) superfamily, EamA family transporter	2.24	0.001	0.005
7		LMRG_00204	lmo0523	Permeases of the major facilitator superfamily	2.2	0.003	0.019
8		LMRG_00275	lmo0593	formate/nitrite transporter family protein	3.29	0	0
9		LMRG_00444	lmo0756	ABC transporter, ATP-binding protein	2.73	0.007	0.04
10	mpoD	LMRG_00469	lmo0781	PTS system, mannose-specific IID	2.61	0	0
11	mpoC	LMRG_00470	lmo0782	PTS system, mannose-specific IIC	3.76	0	0
12	mpoB	LMRG_02869	lmo0783	PTS system, mannose-specific IIB	3.41	0	0
13	mpoA	LMRG_00472	lmo0784	PTS system, mannose-specific IIA	2.7	0	0
14	gbuA	LMRG_02114	lmo1014	Glycine betaine ABC transport system, ATP-binding protein OpuAA	2.06	0	0.003
15	gbuB	LMRG_02115	lmo1015	Glycine betaine ABC transport system, permease protein OpuAB, subunit of predicted ATP-driven transporter complex of glycine betaine	2.63	0	0
16	gbuC	LMRG_02116	lmo1016	Glycine betaine ABC transport system, glycine betaine-binding protein OpuAC, subunit of predicted ATP-driven transporter complex of glycine betaine	2.38	0	0
17		LMRG_00662	lmo1216	N-acetylmuramoyl-L-alanine amidase, family 4	2.05	0	0
18		LMRG_00699	lmo1252	membrane protein	2.13	0	0
19		LMRG_01454	lmo1516	Ammonium transporter	2.05	0	0
20	nrgB	LMRG_01453	lmo1517	Nitrogen regulatory protein P-II	2.28	0	0.001
21		LMRG_01285	lmo1682	major facilitator family transporter	2.13	0	0.001
22	purM	LMRG_02504	lmo1767	Phosphoribosylformylglycinamidine cyclo-ligase	2.13	0.009	0.049
23	pyrB	LMRG_00985	lmo1838	Aspartate carbamoyltransferase	2.01	0.001	0.007
24		LMRG_01031	lmo1884	Xanthine permease	2.37	0	0.001
25		LMRG_01140	lmo1992	Alpha-acetolactate decarboxylase	4.13	0	0
26	alsS	LMRG_01154	lmo2006	Acetolactate synthase, catabolic	4.55	0	0
27	bsh	LMRG_01217	lmo2067	Bile salt hydrolase, choloylglycine hydrolase	2.85	0	0
28		LMRG_01229	lmo2078	ATPase YjeE, predicted to have essential role in cell wall biosynthesis, tRNA (adenosine(37)-N6)-threonylcarbamoyltransferase complex ATPase subunit type 1 TsaE	3.66	0.005	0.034
29		LMRG_01233	lmo2082	Protein crcB homolog 1, camphor resistance protein CrcB	2.87	0	0.001
30		LMRG_01645	lmo2187	hypothetical protein	3.03	0	0
31		LMRG_01622	lmo2210	hypothetical protein	2.47	0.001	0.009
32		LMRG_01559		hypothetical protein	2.01	0.002	0.018
33	gadT2	LMRG_01480	lmo2362	Probable glutamate/gamma-aminobutyrate antiporter	5.83	0	0
34	gadD2	LMRG_01479	lmo2363	Glutamate decarboxylase	4.49	0	0
35		LMRG_01840	lmo2408	transcriptional regulator	2.57	0.002	0.016
36		LMRG_RS14840		hypothetical protein	2.43	0	0
37		LMRG_RS14845		hypothetical protein	5.22	0.004	0.026
38		LMRG_02679	lmo2588	lincomycin resistance protein LmrB, multidrug transporter	2.33	0	0
39		LMRG_02228	lmo2683	PTS system, cellobiose-specific IIB	22.88	0	0
40		LMRG_02229	lmo2684	PTS system, cellobiose-specific IIC PTS lactose transporter subunit IIC	23.93	0	0
41		LMRG_01989	lmo2708	PTS system, cellobiose-specific IIC	2.05	0	0.003
42	kat	LMRG_01912	lmo2785	Catalase	2.11	0	0
No	Gene name	LMRG locus	lmo locus	Product	FC	p-value	padj
1		LMRG_02358	lmo0109	AraC family transcriptional regulator	-2.91	0	0
2		LMRG_02369	lmo0120	hypothetical protein	-2.55	0.003	0.023
3		LMRG_02371	lmo0122	Phage tail fiber	-2.24	0	0.003
4		LMRG_02372	lmo0123	Putative tail or base plate protein gp18 [Bacteriophage A118], minor structural protein	-2.16	0	0.001
5		LMRG_02374	lmo0125	hypothetical protein	-2.21	0	0.003
6		LMRG_02376	lmo0127	hypothetical protein	-2.48	0.001	0.005
7		LMRG_02379	lmo0130	bifunctional metallophosphatase	-5.32	0	0
				5'-nucleotidase
8	plcA	LMRG_02623	lmo0201	Phosphatidylinositol-specific phospholipase C	-12.17	0	0
9	mpl	LMRG_02625	lmo0203	Zinc metalloproteinase precursor	-3.65	0	0
10	actA	LMRG_02626	lmo0204	actin assembly-inducing protein	-10.81	0	0
				ActA
11	plcB	LMRG_02627	lmo0205	Broad-substrate range	-10.54	0	0
				phospholipase C
12		LMRG_02628	lmo0206	Distant similarity with viral glycoprotein gp160 of HIV type 1	-4.38	0	0
13		LMRG_RS14570		hypothetical protein	-7.27	0	0.003
14		LMRG_02629	lmo0207	hypothetical protein	-2.48	0	0
15		LMRG_02649	lmo0260	hydrolase	-2.19	0	0
16		LMRG_02648	lmo0261	Beta-glucosidase	-2.18	0	0
				6-phospho-beta-glucosidase
17		LMRG_02597	lmo0278	Multiple sugar ABC transporter	-5.24	0	0
				ATP-binding protein
18		LMRG_02571	lmo0297	Transcriptional antiterminator of lichenan operon, BglG family	-2.13	0	0
				PTS system, cellobiose-specific IIA
19		LMRG_02570	lmo0298	PTS system, cellobiose-specific IIC	-10.1	0	0
20		LMRG_02569	lmo0299	PTS system, cellobiose-specific IIB	-9.08	0	0
21		LMRG_02568	lmo0300	phospho-β-galactosidase / Beta-glucosidase,	-8.71	0	0
				Pathways: lactose and galactose degradation I
				DIMBOA-glucoside activation
22		LMRG_02567	lmo0301	PTS system, beta-glucoside-specific, IIA component	-5.91	0	0
23	bglA	LMRG_00012	lmo0319	6-phospho-beta-glucosidase	-2.3	0	0
24		LMRG_00015	lmo0323	endonuclease/exonuclease	-2.55	0	0
				phosphatase family protein
25		LMRG_00021	lmo0327	Internalin-like protein (LPXTG motif)	-2.02	0	0
				Lmo0327 homolog / murein-hydrolysing domain
26		LMRG_00033	lmo0342	Transketolase	-3.36	0	0
27		LMRG_00034	lmo0343	Transaldolase	-4.3	0	0
28		LMRG_00035	lmo0344	oxidoreductase, short-chain dehydrogenase/	-4.39	0	0
				reductase family
29		LMRG_00036	lmo0345	Ribose 5-phosphate isomerase B	-4.42	0	0
30		LMRG_00039	lmo0348	Phosphoenolpyruvate-dihydroxyacetone phosphotransferase, dihydroxyacetone binding subunit DhaK, subunit of predicted transporter complex of dihydroxyacetone	-3.72	0	0
31		LMRG_00040	lmo0349	hypothetical protein	-3.38	0	0.003
32		LMRG_00041	lmo0350	hypothetical protein	-4.44	0	0
33		LMRG_00042	lmo0351	Phosphoenolpyruvate-dihydroxyacetone phosphor-transferase, subunit DhaM; DHA-specific IIA component	-2.31	0.001	0.007
34		LMRG_00053	lmo0361	Twin-arginine translocation protein TatC	-2.27	0	0
35		LMRG_00057	lmo0365	Ferrous iron transport permease EfeU	-2.37	0	0
36		LMRG_00058	lmo0366	Ferrous iron transport periplasmic protein EfeO, contains peptidase-M75 domain and (frequently) cupredoxin-like domain	-2.8	0	0
37		LMRG_00059	lmo0367	Ferrous iron transport deferrochelatase/peroxidase EfeB	-2.36	0	0
38		LMRG_00065	lmo0373	PTS system, cellobiose-specific IIC component	-2.08	0	0.001
39		LMRG_00076	lmo0383	Methylmalonate-semialdehyde dehydrogenase/Malonate-semialdehyde dehydrogenase	-2.14	0.001	0.01
40		LMRG_02971		3,54-trihydroxycyclohexa-1,2-dione hydrolase	-3.18	0	0
41		LMRG_00091	lmo0398	PTS fructose transporter subunit IIA	-42.36	0	0
42		LMRG_00092	lmo0399	PTS fructose transporter subunit IIB	-56.71	0	0
43		LMRG_00093	lmo0400	PTS system, fructose-specific, IIC component	-39.18	0	0
44		LMRG_00094	lmo0401	Alpha-mannosidase	-17.55	0	0
45		LMRG_00095	lmo0402	PRD/PTS system IIA 2 domain protein, transcriptional antiterminator	-3.65	0	0
46		LMRG_00117	lmo0425	Transcription antiterminator, BglG family, PTS sugar transporter	-2.83	0	0
47		LMRG_00118	lmo0426	PTS system, fructose-specific IIA	-3.32	0	0
				PTS mannose transporter subunit IIAB
48		LMRG_00119	lmo0427	PTS system, fructose-specific IIB component	-2.69	0	0
				PTS fructose transporter subunit IIB
49		LMRG_00120	lmo0428	PTS system, fructose-specific, IIC,	-2.71	0	0
				PTS mannose transporter subunit IIAB
50		LMRG_00121	lmo0429	glycosyl hydrolase, family 38	-2.99	0	0
51		LMRG_00180	lmo0499	Ribulose-phosphate 3-epimerase	-7.84	0	0
				Pathways: heterolactic fermentation
				pentose phosphate pathway (non-oxidative branch)
				pentose phosphate pathway
52		LMRG_00181	lmo0500	Transaldolase	-3.2	0.001	0.007
53		LMRG_00182	lmo0501	Predicted galactitol operon regulator (Transcriptional antiterminator), BglG famil	-2.09	0	0
				PTS system, mannitol/fructose-specific IIA
54		LMRG_00183	lmo0502	Polysialic acid capsule expression protein KpsF, sugar isomerase	-2.01	0.002	0.012
55		LMRG_00202	lmo0521	6-phospho-beta-glucosidase	-2.03	0	0
56		LMRG_00218	lmo0536	glycosyl hydrolase, family 4, 6-phospho-beta-glucosidase	-2.83	0	0
57		LMRG_00224	lmo0542	PTS system, glucitol/sorbitol-specific IIA component	-3.35	0.006	0.038
58		LMRG_00226	lmo0544	PTS system, glucitol/sorbitol-specific IIC component	-6.19	0	0.003
59		LMRG_00228	lmo0546	Sorbitol-6-phosphate 2-dehydrogenase	-2.05	0	0.001
60		LMRG_00313	lmo0630	PTS system IIA 2 domain	-2.1	0.002	0.013
61		LMRG_00330	lmo0643	Transaldolase	-6.41	0	0
62		LMRG_00387	lmo0698	flagellar motor switch protein FliN	-2.28	0	0
63		LMRG_00404	lmo0715	hypothetical protein	-2.07	0	0
64	hpt	LMRG_02261	lmo0837	Hexose phosphate transporter	-4.24	0	0
65		LMRG_02282	lmo0859	Multiple sugar ABC transporter, substrate-binding protein, subunit of predicted ATP-driven transporter complex of a sugar	-3.21	0	0
66		LMRG_02284	lmo0861	Sugar ABC transporter, permease protein precursor, subunit of predicted ATP-driven transporter complex of a sugar	-2.5	0	0.001
67		LMRG_02285	lmo0862	Trehalose-6-phosphatehydrolase	-2	0	0
68		LMRG_02297	lmo0873	Transcriptional antiterminator, PTS fructose transporter subunit IIA	-4.06	0	0
69		LMRG_02298	lmo0874	PTS system, beta-glucoside-specific, IIA subunit of predicted transporter complex of a beta-glucoside, PTS lactose transporter subunit IIA	-5.65	0	0
70		LMRG_02299	lmo0875	PTS system, beta-glucoside-specific, IIB component, subunit of predicted transporter complex of a beta-glucoside	-3.21	0.001	0.006
71		LMRG_02300	lmo0876	PTS system, beta-glucoside-specific, IIC component, subunit of predicted transporter complex of a beta-glucoside	-7.77	0	0
72		LMRG_02301	lmo0877	Glucosamine-6-phosphate deaminase	-6.11	0	0
73		LMRG_02302	lmo0878	oxidoreductase, aldo/keto reductase family	-6.11	0	0
74		LMRG_02303	lmo0879	Sugar phosphate isomerases/epimerases	-5.81	0	0
75		LMRG_02014	lmo0914	PTS system, cellobiose-specific IIB	-3.91	0	0
76		LMRG_00495	lmo1034	glycerol kinase,	-2.45	0	0
77		LMRG_00503	lmo1042	molybdopterin molybdenumtransferase MoeA	-2.58	0	0
78		LMRG_00504	lmo1043	Molybdopterin-guanine dinucleotide biosynthesis	-2.58	0	0
				protein MobB
79		LMRG_00506	lmo1045	Molybdenum cofactor biosynthesis protein MoaD, molybdopterin synthase sulfur carrier subunit	-2.88	0	0
80		LMRG_00507	lmo1046	Molybdenum cofactor biosynthesis protein MoaC, cyclic pyranopterin monophosphate synthase MoaC	-2.69	0	0
81		LMRG_00508	lmo1047	Molybdenum cofactor biosynthesis protein MoaA	-2.14	0	0
82		LMRG_00509	lmo1048	Molybdenum cofactor biosynthesis protein MoaB	-2.42	0	0
83		LMRG_00585	lmo1142	Cob(III)alamin reductase @ Cob(II)alamin reductase	-2.34	0	0
84		LMRG_00586	lmo1143	Propanediol utilization polyhedral body protein PduT	-2.57	0	0
85		LMRG_00593	lmo1150	Propanediol utilization transcriptional activator	-3.29	0	0
86		LMRG_00618	lmo1172	Ethanolamine two-component response regulator, Fis family transcriptional regulator	-2.1	0	0
87		LMRG_00636	lmo1190	Substrate-specific component CblT of predicted B12-regulated ECF transporter for dimethylbenzimidazole,	-2.14	0.005	0.03
88		LMRG_00642	lmo1196	Cobalt-precorrin-6y C15-methyltransferase [decarboxylating]	-2.12	0.007	0.041
				Pathway: adenosylcobalamin biosynthesis I (early cobalt insertion)
89	cbiG	LMRG_00644	lmo1198	Cobalamin biosynthesis protein CbiG	-2.18	0.007	0.04
90		LMRG_00698		hypothetical protein	-2.04	0.002	0.013
91		LMRG_00703	lmo1254	Trehalose-6-phosphate hydrolase	-5.8	0	0
92	glpK	LMRG_01432	lmo1538	Glycerol kinase	-3.61	0	0
93		LMRG_01431	lmo1539	Glycerol uptake facilitator protein	-3.98	0	0
94		LMRG_01014	lmo1867	Pyruvate,phosphate dikinase	-2.31	0	0
95	cspD	LMRG_01026	lmo1879	Cold shock protein CspB	-4.48	0	0
96	xerD	LMRG_01102	lmo1955	Site-specific recombinase XerD, tyrosine recombinase XerD	-2.07	0	0
97		LMRG_01118	lmo1971	Integral membrane protein,	-2.06	0	0.003
				PTS ascorbate transporter subunit IIC
98		LMRG_01119	lmo1972	PTS lactose transporter subunit IIB	-2.68	0	0.002
99		LMRG_01120	lmo1973	Lmo1973 protein, transcriptional antiterminator 2C bglG family	-2.27	0.002	0.018
100	pdp	LMRG_01141	lmo1993	Pyrimidine-nucleoside phosphorylase	-2.37	0	0
101		LMRG_01145	lmo1997	PTS system, mannose-specific IIA	-7.64	0	0
102		LMRG_01146	lmo1998	Putative glucosamine-fructose-6-phosphate aminotransferase	-6.18	0	0
103		LMRG_01147	lmo1999	putative glucosamine-fructose-6-phosphate aminotransferase, SIS domain-containing protein	-7.49	0	0
104		LMRG_01148	lmo2000	PTS system, mannose-specific IID	-6.37	0	0
105		LMRG_01149	lmo2001	PTS system, mannose-specific IIC	-6.44	0	0
106		LMRG_01150	lmo2002	PTS system, mannose-specific IIB	-6.84	0	0
107		LMRG_01151	lmo2003	Transcriptional regulator, GntR family	-3.95	0	0
108		LMRG_01152	lmo2004	Transcriptional regulator, GntR family	-3.34	0	0
109		LMRG_RS10435		hypothetical protein	-2.49	0	0
110		LMRG_01245	lmo2094	class II aldolase/adducin domain protein	-5.09	0	0
111		LMRG_01246	lmo2095	Tagatose-6-phosphate kinase, 1-phosphofructokinase, carbohydrate kinase	-7.79	0	0
112		LMRG_01247	lmo2096	PTS system, galactitol-specific IIC	-4.53	0	0
113		LMRG_01248	lmo2097	PTS system, galactitol-specific IIB	-9.71	0	0
114		LMRG_01249	lmo2098	PTS system, galactitol-specific IIA	-23.97	0	0
115		LMRG_01250	lmo2099	putative transcriptional regulator, transcriptional antiterminator	-6.26	0	0
116		LMRG_01275	lmo2121	Maltose phosphorylase	-2.93	0	0
117		LMRG_01276	lmo2122	Maltodextrose utilization protein MalA	-2.9	0	0
118		LMRG_01277	lmo2123	Maltose/maltodextrin ABC transporter, permease protein MalG, subunit of predicted ATP-driven transporter complex of maltose/a maltodextrin	-5.23	0	0
119		LMRG_01278	lmo2124	Maltose/maltodextrin ABC transporter, permease protein MalF, subunit of predicted ATP-driven transporter complex of maltose/a maltodextrin	-2.63	0	0
120		LMRG_01279	lmo2125	Maltose/maltodextrin ABC transporter, substrate binding periplasmic protein MalE	-5.59	0	0
121		LMRG_01280	lmo2126	Neopullulanase, alpha-glycosidase	-2.28	0	0
122		LMRG_01673	lmo2159	Inositol 2-dehydrogenase/D-chiro-inositol 3-dehydrogenase	-8.66	0	0
123		LMRG_01672	lmo2160	2-keto-myo-inositol isomerase	-9.43	0	0
124		LMRG_01671	lmo2161	trehalose utilization protein ThuA	-8.35	0	0
125		LMRG_01670	lmo2162	Myo-inosose-2 dehydratase	-9.15	0	0
126		LMRG_01669	lmo2163	Myo-inositol 2-dehydrogenase 1	-10.01	0	0
				oxidoreductase
127		LMRG_01657	lmo2175	oxidoreductase, short-chain dehydrogenase/reductase family	-3.3	0	0
128		LMRG_01647	lmo2185	Cell surface protein IsdA, transfers heme from hemoglobin to apo-IsdC	-2.8	0	0
129		LMRG_01646	lmo2186	NPQTN cell wall anchored protein IsdC	-2.31	0	0
130		LMRG_01541	lmo2291	Phage major tail shaft protein	-4.75	0.006	0.035
131		LMRG_01535	lmo2297	Phage capsid scaffolding protein	-3.5	0.006	0.038
132		LMRG_01534	lmo2298	Phage minor capsid protein	-3.2	0.001	0.006
133		LMRG_01526	lmo2317	Protein gp49, replication initiation [Bacteriophage A118], replication protein DnaD	-3.05	0	0
134		LMRG_02920	lmo2324	Phage antirepressor protein / Antirepressor [Bacteriophage A118]	-4.23	0	0
135		LMRG_01517	lmo2327	hypothetical protein	-2.96	0.001	0.01
136	fruB	LMRG_01507	lmo2336	1-phosphofructokinase	-2.35	0	0
137		LMRG_01503	lmo2340	pseudouridine-5'-phosphate glycosidase	-2	0	0
138		LMRG_01812	lmo2436	Beta-glucoside bgl operon antiterminator, BglG family	-2.14	0	0
139		LMRG_01811	lmo2437	hypothetical protein	-2.03	0	0
140		LMRG_02683	lmo2584	Formate dehydrogenase chain D, sulfurtransferase FdhD	-3.25	0.003	0.019
141		LMRG_02682	lmo2585	Hypothetical protein YrhD	-4.28	0	0
142		LMRG_02681	lmo2586	Formate dehydrogenase related protein	-2.69	0	0
143		LMRG_02130	lmo2590	ATP-binding protein, Mrp/Nbp35 family	-2.63	0	0
144		LMRG_02204	lmo2659	Ribulose-phosphate 3-epimerase	-2.97	0	0
145		LMRG_02205	lmo2660	Transketolase	-2.73	0	0
146		LMRG_02206	lmo2661	Ribulose-phosphate 3-epimerase	-3.58	0	0
147		LMRG_02207	lmo2662	Ribose 5-phosphate isomerase B	-3.82	0	0
148		LMRG_02208	lmo2663	Galactitol-1-phosphate 5-dehydrogenase,	-5.18	0	0
				sorbitol dehydrogenase
149		LMRG_02209	lmo2664	Galactitol-1-phosphate 5-dehydrogenase	-4.4	0	0
150		LMRG_02210	lmo2665	PTS system, galactitol-specific IIC	-5.27	0	0
151		LMRG_02211	lmo2666	PTS system, galactitol-specific IIB	-4.19	0	0
152		LMRG_02212	lmo2667	PTS system, galactitol-specific IIA	-5.46	0	0
153		LMRG_02213	lmo2668	Predicted galactitol operon regulator (Transcriptional antiterminator), BglG family	-5.21	0	0
				PTS system, mannitol/fructose-specific IIA component
154	kdpA	LMRG_02227	lmo2682	potassium-transporting ATPase A chain	-2.16	0.006	0.036
155		LMRG_02002	lmo2695	Phosphoenolpyruvate-dihydroxyacetone phosphotransferase, dihydroxyacetone binding subunit DhaK, subunit of predicted transporter complex of dihydroxyacetone	-2.52	0	0
156		LMRG_02001	lmo2696	Phosphoenolpyruvate-dihydroxyacetone phosphotransferase, ADP-binding subunit DhaL,	-2.59	0	0
				subunit of predicted transporter complex of dihydroxyacetone
157		LMRG_02000	lmo2697	Phosphoenolpyruvate-dihydroxyacetone phosphotransferase, subunit DhaM; DHA-specific IIA component, subunit of predicted transporter complex of dihydroxyacetone	-3.18	0	0
158		LMRG_01963	lmo2733	PTS system, fructose-specific IIABC	-3.24	0	0
159		LMRG_01962	lmo2734	glycosyl hydrolase, family 38, alpha-mannosidase	-2.47	0	0
160		LMRG_01961	lmo2735	Putative sucrose phosphorylase alpha-amylase	-2.35	0	0
161		LMRG_01954	lmo2742	hypothetical protein	-2.93	0	0
162		LMRG_01953	lmo2743	Transaldolase	-2.87	0	0
163		LMRG_01933	lmo2762	PTS system, cellobiose-specific IIB	-6.71	0	0
164		LMRG_01930	lmo2765	PTS system, cellobiose-specific IIA	-3.74	0	0.001
165		LMRG_01924	lmo2771	6-phospho-beta-glucosidase	-3.22	0	0
166		LMRG_01923	lmo2772	PTS system, beta-glucoside-specific IIB component	-3.07	0	0
				PTS system, beta-glucoside-specific IIC component
				PTS system, beta-glucoside-specific IIA component
167	bvrC	LMRG_01911	lmo2786	ADP-ribosylglycohydrolase	-2.22	0	0.002
168	bvrB	LMRG_01910	lmo2787	PTS system, beta-glucoside-specific IIB component, PTS system, beta-glucoside-specific IIC component, PTS system, beta-glucoside-specific IIA component	-2.62	0.001	0.008
169	bvrA	LMRG_01909	lmo2788	Beta-glucoside bgl operon antiterminator, BglG family, transcriptional antiterminator	-2.01	0	0
170		LMRG_01899	lmo2798	Hydrolase, haloacid dehalogenase-like family	-3.59	0	0
171		LMRG_01898	lmo2799	PTS system, mannitol-specific IIB	-2.68	0	0
				PTS system, mannitol-specific IIC
172		LMRG_01867	lmo2831	Beta-phosphoglucomutase	-2.2	0	0
173		LMRG_02418	lmo2847	Rhamnulose-1-phosphate aldolase	-2.69	0.001	0.005
174		LMRG_02422	lmo2851	Transcriptional regulator of rhamnose utilization, AraC family	-4.51	0	0

## Sheet: Supplementary S6
Supplementary Table S6. List of differentially expressed genes under σL in bile (ΔBCH and ΔBCHL in bile)
No	Gene name	LMRG locus	lmo locus	Product	FC	p-value	padj
1	mptC	LMRG_02346	lmo0097	PTS system, mannose-specific IIC	440.68	0	0
2	mptD	LMRG_02347	lmo0098	PTS system, mannose-specific IID	352.15	0	0
3		LMRG_02348	lmo0099	Putative regulator of the mannose operon, ManO	6.68	0	0
4	mpoD	LMRG_00469	lmo0781	PTS system, mannose-specific IID	2.36	0	0.003
5	mpoB	LMRG_02869	lmo0783	PTS system, mannose-specific IIB	4.06	0	0
6	mpoA	LMRG_00472	lmo0784	PTS system, mannose-specific IIA	3.73	0	0
7		LMRG_00518	lmo1056	hypothetical protein	2.13	0.001	0.012
8	yneA	LMRG_00753	lmo1303	ABC transport protein, sugar-binding component yneA, cell division suppressor protein YneA	2.34	0	0.002
9		LMRG_01370	lmo1597	hypothetical protein	2.76	0	0.006
10	ilvC	LMRG_01134	lmo1986	Ketol-acid reductoisomerase	2.47	0.003	0.04
11	leuC	LMRG_01137	lmo1989	3-isopropylmalate dehydratase large subunit	2.85	0.004	0.044
12	ilvA	LMRG_01139	lmo1991	Threonine dehydratase	2.81	0.001	0.017
13		LMRG_01140	lmo1992	Alpha-acetolactate decarboxylase	3.42	0	0
14		LMRG_01482	lmo2360	membrane protein	3.45	0	0
15		LMRG_01481	lmo2361	Rrf2 family transcriptional regulator	4.19	0	0
16	gadT2	LMRG_01480	lmo2362	Probable glutamate/gamma-aminobutyrate antiporter	16.05	0	0
17	cggR	LMRG_01788	lmo2460	Central glycolytic genes regulator	2.02	0.001	0.011
18		LMRG_02134	lmo2594	hypothetical protein	2.03	0.003	0.037
19		LMRG_02138		CRISPR-associated protein, SAG0894 family, type II CRISPR RNA-guided endonuclease Cas9	2.97	0.001	0.016
20		LMRG_02187	lmo2642	serine/threonine protein phosphatase family protein	2.46	0	0.002
21		LMRG_02228	lmo2683	PTS system, cellobiose-specific IIB component	16.71	0	0
22		LMRG_02229	lmo2684	PTS system, cellobiose-specific IIC component PTS lactose transporter subunit IIC	16.32	0	0
23		LMRG_02230	lmo2685	PTS mannose transporter subunit IIA	13.16	0	0
No	Gene name	LMRG locus	lmo locus	Product	FC	p-value	padj
1		LMRG_02358	lmo0109	transcriptional regulator, AraC family	-2.75	0	0
2		LMRG_02359	lmo0110	Esterase/lipase	-2.97	0	0
3		LMRG_02379	lmo0130	bifunctional metallophosphatase, 5'-nucleotidase	-3.64	0	0
4		LMRG_02386	lmo0137	Oligopeptide ABC transporter, permease protein	-2.07	0.002	0.027
5		LMRG_02747	lmo0182	glycosyl hydrolase, family 31	-2.05	0.003	0.037
6	prfA	LMRG_02622	lmo0200	listeriolysin regulatory protein prfA	-3.11	0	0.002
7	plcA	LMRG_02623	lmo0201	Phosphatidylinositol-specific phospholipase C	-8.89	0	0
8	hly	LMRG_02624	lmo0202	listeriolysin O	-8.09	0	0
9	actA	LMRG_02626	lmo0204	actin assembly-inducing protein ActA	-6.56	0	0
10	plcB	LMRG_02627	lmo0205	Broad-substrate range phospholipase C	-7.7	0	0
11		LMRG_02628	lmo0206	Distant similarity with viral glycoprotein gp160 of HIV type 1	-4.39	0	0
12		LMRG_02648	lmo0261	Beta-glucosidase, 6-phospho-beta-glucosidase	-2.06	0	0
13		LMRG_02597	lmo0278	Multiple sugar ABC transporter, ATP-binding protein	-6.35	0	0
14		LMRG_02570	lmo0298	PTS system, cellobiose-specific IIC	-6.88	0	0
15		LMRG_02569	lmo0299	PTS system, cellobiose-specific IIB	-4.84	0	0
16		LMRG_02568	lmo0300	phospho-β-galactosidase, Beta-glucosidase	-5.78	0	0
17		LMRG_02567	lmo0301	PTS system, beta-glucoside-specific, IIA component	-7.38	0	0
18	bglA	LMRG_00012	lmo0319	6-phospho-beta-glucosidase	-2.02	0	0.001
19		LMRG_00015	lmo0323	endonuclease/exonuclease, phosphatase family protein	-2.98	0	0
20		LMRG_00033	lmo0342	Transketolase	-4.32	0	0
21	tal2	LMRG_00034	lmo0343	Transaldolase	-4.98	0	0
22		LMRG_00035	lmo0344	oxidoreductase, short-chain dehydrogenase	-5.43	0	0
23		LMRG_00036	lmo0345	Ribose 5-phosphate isomerase B	-4.43	0	0
24	tpiA2	LMRG_00037	lmo0346	Triosephosphate isomerase	-5.26	0	0
25		LMRG_00038	lmo0347	Phosphoenolpyruvate-dihydroxyacetone phosphotransferase ADP-binding subunit DhaL, subunit of predicted transporter complex of dihydroxyacetone	-5.78	0	0
26		LMRG_00039	lmo0348	Phosphoenolpyruvate-dihydroxyacetone phosphotransferase dihydroxyacetone binding subunit DhaK, subunit of predicted transporter complex of dihydroxyacetone	-3.54	0	0
27		LMRG_00041	lmo0350	hypothetical protein	-4.27	0	0
28		LMRG_00042	lmo0351	Phosphoenolpyruvate-dihydroxyacetone phosphotransferase subunit DhaM; DHA-specific IIA component	-3.22	0	0.005
29		LMRG_00076	lmo0383	Methylmalonate-semialdehyde dehydrogenase/Malonate-semialdehyde dehydrogenase	-3.27	0	0.001
30		LMRG_02971		trihydroxycyclohexa-1,2-dione hydrolase	-2.69	0	0
31		LMRG_00091	lmo0398	PTS fructose transporter subunit IIA	-18.32	0	0
32		LMRG_00092	lmo0399	PTS fructose transporter subunit IIB	-14.21	0	0
33		LMRG_00093	lmo0400	PTS system, fructose-specific, IIC	-18.61	0	0
34		LMRG_00095	lmo0402	PRD/PTS system IIA 2 domain protein, transcriptional antiterminator	-4.16	0	0
35	inlB	LMRG_00127	lmo0434	Internalin B	-2.88	0	0
36		LMRG_00181	lmo0500	Transaldolase	-3.54	0	0.003
37		LMRG_00198	lmo0517	Phosphoglycerate mutase family, histidine phosphatase family protein	-5.15	0	0
38		LMRG_00202	lmo0521	6-phospho-beta-glucosidase	-2.66	0	0
39		LMRG_00218	lmo0536	glycosyl hydrolase, family 4, 6-phospho-beta-glucosidase	-2.44	0	0
40		LMRG_00225	lmo0543	PTS system, glucitol/sorbitol-specific IIB component and second of two IIC	-3.84	0	0
41		LMRG_00226	lmo0544	PTS system, glucitol/sorbitol-specific IIC component	-6.11	0	0.001
42		LMRG_00228	lmo0546	Sorbitol-6-phosphate 2-dehydrogenase	-3.41	0	0
43	hpt	LMRG_02261	lmo0837	Hexose phosphate transporter	-3.21	0	0.001
44		LMRG_02282	lmo0859	Multiple sugar ABC transporter, substrate-binding protein, subunit of predicted ATP-driven transporter complex of a sugar	-6.41	0	0
45		LMRG_02283	lmo0860	Multiple sugar ABC transporter, membrane-spanning permease protein MsmF, subunit of predicted ATP-driven transporter complex of a sugar	-4.68	0	0
46		LMRG_02284	lmo0861	Sugar ABC transporter, permease protein precursor, subunit of predicted ATP-driven transporter complex of a sugar	-4.24	0	0
47		LMRG_02285	lmo0862	Trehalose-6-phosphate hydrolase	-2.95	0	0
48		LMRG_02286	lmo0863	hypothetical protein	-2.9	0	0
49		LMRG_02287	lmo0864	COG2152 predicted glycoside hydrolase	-3.75	0	0.001
50		LMRG_02297	lmo0873	Transcriptional antiterminator, PTS fructose transporter subunit IIA	-2.34	0	0.002
51		LMRG_02299	lmo0875	PTS system, beta-glucoside-specific, IIB component, subunit of predicted transporter complex of a beta-glucoside	-3	0.001	0.01
52		LMRG_02300	lmo0876	PTS system, beta-glucoside-specific, IIC component, subunit of predicted transporter complex of a beta-glucoside	-3.93	0	0.005
53		LMRG_02301	lmo0877	Glucosamine-6-phosphate deaminase	-4.56	0.002	0.027
54		LMRG_02302	lmo0878	oxidoreductase, aldo/keto reductase family	-5.34	0	0
55		LMRG_02303	lmo0879	Sugar phosphate isomerases/epimerases	-5.08	0	0
56		LMRG_02014	lmo0914	PTS system, cellobiose-specific IIB	-2.67	0.003	0.031
57		LMRG_02015	lmo0915	PTS system, cellobiose-specific IIC	-3.11	0	0
58		LMRG_02017	lmo0917	6-phospho-beta-glucosidase	-3.14	0	0
59	clpE	LMRG_02097	lmo0997	ATP-dependent Clp protease, ATP-binding subunit ClpE	-3.55	0	0.002
60		LMRG_00503	lmo1042	molybdopterin molybdenumtransferase MoeA	-2.44	0	0
61		LMRG_00506	lmo1045	Molybdenum cofactor biosynthesis protein MoaD, molybdopterin synthase sulfur carrier subunit	-2.41	0	0
62		LMRG_00507	lmo1046	Molybdenum cofactor biosynthesis protein MoaC, cyclic pyranopterin monophosphate synthase MoaC	-2.29	0.001	0.009
63		LMRG_00508	lmo1047	Molybdenum cofactor biosynthesis protein MoaA	-3.33	0	0
64		LMRG_00509	lmo1048	Molybdenum cofactor biosynthesis protein MoaB	-2.33	0	0.002
65		LMRG_00580	lmo1137	hypothetical protein	-2.63	0.002	0.022
66		LMRG_00581	lmo1138	ATP-dependent Clp protease proteolytic subunit	-2.92	0.001	0.008
67		LMRG_00585	lmo1142	Cob(III)alamin reductase @ Cob(II)alamin reductase	-3.03	0	0
68		LMRG_00586	lmo1143	Propanediol utilization polyhedral body protein PduT	-2.45	0.004	0.044
69		LMRG_00593	lmo1150	Propanediol utilization transcriptional activator	-3.51	0	0
70	pduQ	LMRG_00617	lmo1171	Alcohol dehydrogenase	-2.28	0	0.002
71		LMRG_00636	lmo1190	Substrate-specific component CblT of predicted B12-regulated ECF transporter for dimethylbenzimidazole, membrane protein	-4.75	0	0
72		LMRG_00703	lmo1254	Trehalose-6-phosphate hydrolase	-5.83	0	0
73		LMRG_00704	lmo1255	PTS system, trehalose-specific IIB, IIC	-5.34	0	0
74	glpD	LMRG_00743	lmo1293	Aerobic glycerol-3-phosphate dehydrogenase	-4.22	0	0
75	tcsA	LMRG_00840	lmo1388	Unspecified monosaccharide ABC transport system, substrate-binding component/ CD4+ T cell-stimulating antigen, lipoprotein	-2.16	0	0.004
76	glpK	LMRG_01432	lmo1538	Glycerol kinase	-3.46	0	0
77		LMRG_01431	lmo1539	Glycerol uptake facilitator protein	-5.19	0	0
78	inlC	LMRG_02825	lmo1786	Internalin C	-2.02	0.003	0.038
79		LMRG_01014	lmo1867	Pyruvate,phosphate dikinase	-2.65	0	0
80	cspD	LMRG_01026	lmo1879	Cold shock protein CspB	-4.26	0	0
81		LMRG_01120	lmo1973	Lmo1973 protein, transcriptional antiterminator 2C bglG family	-2.67	0.001	0.02
82		LMRG_01145	lmo1997	PTS system, mannose-specific IIA	-5.18	0	0
83		LMRG_01146	lmo1998	Putative glucosamine-fructose-6-phosphate aminotransferase	-4.51	0	0
84		LMRG_01148	lmo2000	PTS system, mannose-specific IID	-3.86	0	0
85		LMRG_01149	lmo2001	PTS system, mannose-specific IIC	-3.61	0	0
86		LMRG_01150	lmo2002	PTS system, mannose-specific IIB	-3.12	0	0
87		LMRG_01151	lmo2003	Transcriptional regulator, GntR family	-2.24	0	0
88		LMRG_01157	lmo2009	ABC transporter, permease protein	-2.27	0.003	0.037
89		LMRG_RS10435		hypothetical protein	-3.12	0	0
90	groL	LMRG_01218	lmo2068	Heat shock protein 60 family chaperone GroEL	-2.67	0.001	0.015
91		LMRG_01245	lmo2094	class II aldolase/adducin domain protein	-4.03	0	0
92		LMRG_01246	lmo2095	Tagatose-6-phosphate kinase, 1-phosphofructokinase carbohydrate kinase	-7.23	0	0
93		LMRG_01247	lmo2096	PTS system, galactitol-specific IIC	-6.49	0	0
94		LMRG_01248	lmo2097	PTS system, galactitol-specific IIB	-4.94	0	0
95		LMRG_01250	lmo2099	putative transcriptional regulator, transcriptional antiterminator	-7.42	0	0
96		LMRG_01275	lmo2121	Maltose phosphorylase	-2.34	0	0
97		LMRG_01276	lmo2122	Maltodextrose utilization protein MalA	-2.73	0	0.001
98		LMRG_01278	lmo2124	Maltose/maltodextrin ABC transporter, permease protein MalF, subunit of predicted ATP-driven transporter complex of maltose/a maltodextrin	-2.14	0.004	0.045
99	csbD	LMRG_01674	lmo2158	Stress response protein, CsbD family protein	-5.4	0	0
100		LMRG_01673	lmo2159	Inositol 2-dehydrogenase/D-chiro-inositol 3-dehydrogenase	-7.28	0	0
101		LMRG_01672	lmo2160	2-keto-myo-inositol isomerase	-8.25	0	0
102		LMRG_01671	lmo2161	trehalose utilization protein ThuA	-8.1	0	0
103		LMRG_01670	lmo2162	Myo-inosose-2 dehydratase	-7.15	0	0
104		LMRG_01669	lmo2163	Myo-inositol 2-dehydrogenase 1	-8.12	0	0
105		LMRG_01657	lmo2175	oxidoreductase, short-chain dehydrogenase/reductase family	-4.04	0	0
106		LMRG_01576	lmo2255	hypothetical protein	-2.04	0	0.002
107		LMRG_01545	lmo2287	Tail tape-measure protein [Bacteriophage A118]	-2.23	0	0.008
108		LMRG_01544	lmo2288	Phage protein	-3.16	0	0.006
109		LMRG_01536	lmo2296	Phage capsid protein	-2.78	0.002	0.024
110		LMRG_01535	lmo2297	Phage capsid scaffolding protein	-2.86	0.001	0.012
111		LMRG_01534	lmo2298	Phage minor capsid protein	-2.97	0	0.004
112		LMRG_01533	lmo2299	Portal protein [Bacteriophage A118]	-2.39	0.001	0.015
113		LMRG_01529	lmo2303	LmaC, associated with virulence in Listeria	-3.32	0	0.002
114		LMRG_01527		hypothetical protein	-3.11	0.003	0.034
115		LMRG_01526	lmo2317	Protein gp49, replication initiation [Bacteriophage A118], replication protein DnaD	-2.68	0	0
116		LMRG_01525		Recombinational DNA repair protein RecT (prophage associated)	-3.18	0	0
117		LMRG_01521	lmo2323	Protein gp43 [Bacteriophage A118]	-3.17	0	0
118		LMRG_02920	lmo2324	Phage antirepressor protein / Antirepressor [Bacteriophage A118]	-3.06	0	0
119	fruB	LMRG_01507	lmo2336	1-phosphofructokinase	-2.34	0.001	0.01
120		LMRG_01506	lmo2337	Transcriptional repressor of the fructose operon, DeoR family transcriptional regulator	-2.45	0.001	0.017
121		LMRG_01503	lmo2340	pseudouridine-5'-phosphate glycosidase	-2.49	0.001	0.018
122		LMRG_01502	lmo2341	carbohydrate kinase	-2.41	0	0.003
123		LMRG_01812	lmo2436	Beta-glucoside bgl operon antiterminator, BglG family	-2.13	0	0
124	clpP	LMRG_01780	lmo2468	ATP-dependent Clp protease proteolytic subunit	-2.3	0.002	0.026
125		LMRG_02683	lmo2584	Formate dehydrogenase chain D, sulfurtransferase FdhD	-3.96	0.001	0.017
126		LMRG_02682	lmo2585	Hypothetical protein YrhD	-3.08	0	0.002
127		LMRG_02130	lmo2590	ATP-binding protein, Mrp/Nbp35 family	-2.41	0	0
128		LMRG_02205	lmo2660	Transketolase	-2.23	0	0
129		LMRG_02206	lmo2661	Ribulose-phosphate 3-epimerase	-3.9	0	0
130		LMRG_02207	lmo2662	Ribose 5-phosphate isomerase B	-4.51	0	0
131		LMRG_02208	lmo2663	Galactitol-1-phosphate 5-dehydrogenase, sorbitol dehydrogenase	-5.91	0	0
132		LMRG_02210	lmo2665	PTS system, galactitol-specific IIC	-6.21	0	0
133		LMRG_02211	lmo2666	PTS system, galactitol-specific IIB	-3.09	0	0
134		LMRG_02212	lmo2667	PTS system, galactitol-specific IIA	-3.16	0	0
135		LMRG_02213	lmo2668	Predicted galactitol operon regulator (Transcriptional antiterminator), BglG family, PTS system, mannitol/fructose-specific IIA component	-3.3	0	0
136		LMRG_02002	lmo2695	Phosphoenolpyruvate-dihydroxyacetone phosphotransferase dihydroxyacetone binding subunit DhaK, subunit of predicted transporter complex of dihydroxyacetone	-4.18	0	0
137		LMRG_02001	lmo2696	Phosphoenolpyruvate-dihydroxyacetone phosphotransferase, ADP-binding subunit DhaL, subunit of predicted transporter complex of dihydroxyacetone	-4.15	0	0
138		LMRG_02000	lmo2697	Phosphoenolpyruvate-dihydroxyacetone phosphotransferase, subunit DhaM; DHA-specific IIA component, subunit of predicted transporter complex of dihydroxyacetone	-4.2	0	0
139		LMRG_01963	lmo2733	PTS system, fructose-specific IIABC component	-2.79	0	0
140		LMRG_01962	lmo2734	glycosyl hydrolase, family 38, alpha-mannosidase	-2.14	0.001	0.016
141		LMRG_01954	lmo2742	hypothetical protein	-3.43	0	0.002
142		LMRG_01953	lmo2743	Transaldolase	-3.09	0	0.001
143		LMRG_01934	lmo2761	Beta-glucosidase, 6-phospho-beta-glucosidase	-3.96	0	0
144		LMRG_01933	lmo2762	PTS system, cellobiose-specific IIB	-5.14	0	0
145		LMRG_01932	lmo2763	PTS system, cellobiose-specific IIC	-4.41	0	0
146		LMRG_01931	lmo2764	N-acetylmannosamine kinase	-3.22	0	0
147		LMRG_01930	lmo2765	PTS system, cellobiose-specific IIA component	-3.23	0	0.002
148		LMRG_01924	lmo2771	6-phospho-beta-glucosidase	-2.46	0	0
149		LMRG_01923	lmo2772	PTS system, beta-glucoside-specific IIA,B, C component	-2.77	0	0
150		LMRG_01900	lmo2797	PTS system, mannitol-specific IIA	-4.74	0	0.005
151		LMRG_01899	lmo2798	hydrolase, haloacid dehalogenase-like family	-3.45	0	0.003
152		LMRG_01898	lmo2799	PTS system, mannitol-specific IIB and IIC	-2.85	0	0.006
153		LMRG_02422	lmo2851	Transcriptional regulator of rhamnose utilization, AraC family	-4.76	0	0

## Sheet: Supplementary S7
Supplementary Table S7. List of differentially expressed genes in the loss of σL (ΔL) in BHI (ΔL vs WT in BHI)
No	Gene name	LMRG locus	lmo locus	Product	FC	p-value	padj
1	arcA	LMRG_02472	lmo0043	Arginine deiminase	2.01	0.001	0.009
				Pathway: arginine degradation V (arginine deiminase pathway)
2		LMRG_02358	lmo0109	transcriptional regulator, AraC family	3	0	0
3		LMRG_02359	lmo0110	Esterase/lipase	2.33	0.002	0.017
4		LMRG_02379	lmo0130	bifunctional metallophosphatase	6.62	0	0
				5'-nucleotidase
				Pathways: guanosine nucleotides degradation III
				urate biosynthesis/inosine
				5'-phosphate degradation
5		LMRG_02743	lmo0178	Putative ROK-family transcriptional regulator	3.76	0	0
6		LMRG_02744	lmo0179	N-Acetyl-D-glucosamine ABC transport system, permease protein 1, subunit of predicted ATP-driven transporter complex of CPD-12541	3.83	0	0
7		LMRG_02745	lmo0180	N-Acetyl-D-glucosamine ABC transport system, permease protein 2, subunit of predicted ATP-driven transporter complex of CPD-12541	4.3	0	0
8		LMRG_02746	lmo0181	N-Acetyl-D-glucosamine ABC transport system, sugar-binding protein, subunit of predicted ATP-driven transporter complex of CPD-12541	3.5	0	0
9		LMRG_02747	lmo0182	glycosyl hydrolase, family 31	2.65	0	0
10		LMRG_02649	lmo0260	hydrolase	2.09	0	0
11		LMRG_02648	lmo0261	Beta-glucosidase	3.3	0	0
				6-phospho-beta-glucosidase
12	inlC2, inlH	LMRG_02646	lmo0263	Internalin C2	5.61	0	0
13	dapE	LMRG_02611	lmo0265	succinyl-diaminopimelate desuccinylase	4.92	0	0
14		LMRG_02597	lmo0278	Multiple sugar ABC transporter, ATP-binding protein	10.65	0	0
15		LMRG_02570	lmo0298	PTS system, cellobiose-specific IIC	9.91	0	0
16		LMRG_02569	lmo0299	PTS system, cellobiose-specific IIB	15.94	0	0
17		LMRG_02568	lmo0300	phospho-β-galactosidase / Beta-glucosidase,	14.52	0	0
				Pathways: lactose and galactose degradation I
				DIMBOA-glucoside activation
18		LMRG_02567	lmo0301	PTS system, beta-glucoside-specific, IIA component	15.96	0	0
19	bglA	LMRG_00012	lmo0319	6-phospho-beta-glucosidase	2.76	0	0
20		LMRG_00015	lmo0323	endonuclease/exonuclease/phosphatase family protein	3.31	0	0
21		LMRG_00033	lmo0342	Transketolase	5.37	0	0
				Pathways: pentose phosphate pathway (non-oxidative branch)
				pentose phosphate pathway (partial)
22	tal2	LMRG_00034	lmo0343	Transaldolase	8.42	0	0
				Pathway: pentose phosphate pathway (non-oxidative branch)
23		LMRG_00035	lmo0344	oxidoreductase, short-chain dehydrogenase/	6.59	0	0
				reductase family
24		LMRG_00036	lmo0345	Ribose 5-phosphate isomerase B	7.33	0	0
				Pathway: pentose phosphate pathway (non-oxidative branch)
25	tpiA2	LMRG_00037	lmo0346	Triosephosphate isomerase	10.03	0	0
				Pathways: glycolysis I
				glycolysis III (glucokinase)
				glycolysis II (from fructose-6P)
				glycerol degradation to butanol
26		LMRG_00038	lmo0347	Phosphoenolpyruvate-dihydroxyacetone phosphotransferase ADP-binding subunit DhaL, subunit of predicted transporter complex of dihydroxyacetone	9.18	0	0
				Pathway: glycerol degradation V
27		LMRG_00039	lmo0348	Phosphoenolpyruvate-dihydroxyacetone phosphotransferase, dihydroxyacetone binding subunit DhaK, subunit of predicted transporter complex of dihydroxyacetone	8.03	0	0
				Pathway: glycerol degradation V
28		LMRG_00040	lmo0349	hypothetical protein	4.17	0	0
29		LMRG_00041	lmo0350	hypothetical protein	8.21	0	0
30		LMRG_00042	lmo0351	Phosphoenolpyruvate-dihydroxyacetone phosphotransferase subunit DhaM; DHA-specific IIA component	11.91	0	0
				Pathway: glycerol degradation V
31		LMRG_00053	lmo0361	Twin-arginine translocation protein TatC	3.77	0	0
32		LMRG_00057	lmo0365	Ferrous iron transport permease EfeU	3.17	0	0
33		LMRG_00058	lmo0366	Ferrous iron transport periplasmic protein EfeO, contains peptidase-M75 domain and (frequently) cupredoxin-like domain	3	0	0
34		LMRG_00059	lmo0367	Ferrous iron transport deferrochelatase/peroxidase EfeB	3.78	0	0
35		LMRG_00064	lmo0372	6-phospho-Beta-glucosidase	3.04	0	0.002
36		LMRG_02971		trihydroxycyclohexa-1,2-dione hydrolase	2.38	0	0.001
				Pathways: D-chiro-inositol degradation
				myo-inositol degradation
37		LMRG_00093	lmo0400	PTS system, fructose-specific, IIC component	82.38	0	0
38		LMRG_00094	lmo0401	Alpha-mannosidase	25.06	0	0
39		LMRG_00095	lmo0402	PRD/PTS system IIA 2 domain protein, transcriptional antiterminator	4.8	0	0
40		LMRG_00117	lmo0425	Transcription antiterminator, BglG family, PTS sugar transporter	8.98	0	0
41		LMRG_00118	lmo0426	PTS system, fructose-specific IIA component	6.22	0	0
				PTS mannose transporter subunit IIAB
42		LMRG_00120	lmo0428	PTS system, fructose-specific, IIC component, PTS mannose transporter subunit IIAB	4.5	0	0
43		LMRG_00121	lmo0429	glycosyl hydrolase, family 38	5.79	0	0
44		LMRG_00137	lmo0445	positive transcription regulator	2.24	0.002	0.018
45		LMRG_00179	lmo0498	Ribose 5-phosphate isomerase B	6.04	0.001	0.01
46		LMRG_00180	lmo0499	Ribulose-phosphate 3-epimerase	6.69	0	0
				Pathways: heterolactic fermentation
				pentose phosphate pathway (non-oxidative branch)
				pentose phosphate pathway (partial)
47		LMRG_00181	lmo0500	Transaldolase	3.73	0.005	0.044
48		LMRG_00183	lmo0502	Polysialic acid capsule expression protein KpsF, sugar isomerase	2.67	0	0.003
49		LMRG_00184	lmo0503	PTS system, galactitol-specific IIA	2.49	0.003	0.029
50		LMRG_00202	lmo0521	6-phospho-beta-glucosidase	3.16	0	0
51		LMRG_00218	lmo0536	glycosyl hydrolase, family 4, 6-phospho-beta-glucosidase	5.79	0	0
52		LMRG_00225	lmo0543	PTS system, glucitol/sorbitol-specific IIB component and second of two IIC component	6.25	0	0
53		LMRG_00226	lmo0544	PTS system, glucitol/sorbitol-specific IIC component	9.5	0	0
54		LMRG_00227	lmo0545	Glucitol operon activator protein	9.83	0.001	0.009
55		LMRG_00228	lmo0546	Sorbitol-6-phosphate 2-dehydrogenase	2.96	0	0
				Pathway: sorbitol degradation II
56		LMRG_00236	lmo0554	aldehyde reductase	2.23	0	0.003
57		LMRG_00330	lmo0643	Transaldolase	11.9	0	0
				Pathway: pentose phosphate pathway (non-oxidative branch)
58		LMRG_00342	lmo0655	serine/threonine protein phosphatase	2.51	0	0.001
59		LMRG_00411	lmo0722	Pyruvate oxidase	2.85	0	0
60		LMRG_00426	lmo0738	PTS system, D-allose-specific IIB PTS system, D-allose-specific IIC	2.27	0.002	0.022
				PTS system, D-allose-specific IIA
61		LMRG_00427	lmo0739	6-phospho-beta-glucosidase	2.12	0.001	0.009
62	manR	LMRG_00473	lmo0785	transcriptional regulator, ManR	3.3	0	0
63		LMRG_00482	lmo0794	putative Rrf2-linked NADH-flavin reductase	2.38	0	0.003
64		LMRG_02284	lmo0861	Sugar ABC transporter, permease protein precursor, subunit of predicted ATP-driven transporter complex of a sugar	4.44	0	0.002
65		LMRG_02285	lmo0862	Trehalose-6-phosphate hydrolase	3.22	0.001	0.008
				Pathway: trehalose degradation I (low osmolarity)
66		LMRG_02297	lmo0873	Transcriptional antiterminator, PTS fructose transporter subunit IIA	5.46	0	0
67		LMRG_02298	lmo0874	PTS system, beta-glucoside-specific, IIA component, subunit of predicted transporter complex of a beta-glucoside,	14.76	0	0
				PTS lactose transporter subunit IIA
68		LMRG_02299	lmo0875	PTS system, beta-glucoside-specific, IIB component, subunit of predicted transporter complex of a beta-glucoside	8.48	0	0
69		LMRG_02300	lmo0876	PTS system, beta-glucoside-specific, IIC component, subunit of predicted transporter complex of a beta-glucoside	7.15	0	0
70		LMRG_02301	lmo0877	Glucosamine-6-phosphate deaminase	11.73	0	0
				Pathways: N-acetylglucosamine degradation I
				N-acetylglucosamine degradation II
71		LMRG_02302	lmo0878	oxidoreductase, aldo/keto reductase family	9.98	0	0
72		LMRG_02303	lmo0879	Sugar phosphate isomerases/epimerases	8.18	0	0
73		LMRG_02304	lmo0880	Putative peptidoglycan bound protein (LPXTG motif)	5.75	0	0
74		LMRG_02016	lmo0916	PTS system, cellobiose-specific IIA	12.57	0	0
75		LMRG_02017	lmo0917	6-phospho-beta-glucosidase	11.02	0	0
76		LMRG_02052	lmo0953	hypothetical protein	2.01	0.001	0.008
77		LMRG_00495	lmo1034	glycerol kinase, Unknown pentose kinase TM0952	2.19	0.003	0.024
78		LMRG_00503	lmo1042	molybdopterin molybdenumtransferase MoeA	2.86	0	0
79		LMRG_00507	lmo1046	Molybdenum cofactor biosynthesis protein MoaC, cyclic pyranopterin monophosphate synthase MoaC	2.16	0.005	0.043
80		LMRG_00508	lmo1047	Molybdenum cofactor biosynthesis protein MoaA	2.41	0.001	0.006
81		LMRG_00509	lmo1048	Molybdenum cofactor biosynthesis protein MoaB	2.07	0.001	0.01
82		LMRG_00586	lmo1143	Propanediol utilization polyhedral body protein PduT	2.62	0.001	0.011
83		LMRG_00593	lmo1150	Propanediol utilization transcriptional activator	4.93	0	0
84	pduQ	LMRG_00617	lmo1171	Alcohol dehydrogenase	2.45	0.001	0.008
				Pathways: L-1,2-propanediol degradation
				heterolactic fermentation
				mixed acid fermentation
				pyruvate fermentation to ethanol I
				ethanol degradation I
				glycine betaine biosynthesis II (Gram-positive bacteria)
				valine degradation II
				phenylethanol biosynthesis
85		LMRG_00619	lmo1173	Ethanolamine sensory transduction histidine kinase	2.05	0	0
86		LMRG_00636	lmo1190	Substrate-specific component CblT of predicted B12-regulated ECF transporter for dimethylbenzimidazole, membrane protein	3.6	0	0
87		LMRG_00687	lmo1241	hypothetical protein	5.39	0	0
88		LMRG_00703	lmo1254	Trehalose-6-phosphate hydrolase	13.23	0	0
				Pathway: trehalose degradation I (low osmolarity)
89	glpD	LMRG_00743	lmo1293	Aerobic glycerol-3-phosphate dehydrogenase	16.48	0	0
				Pathways: glycerophosphodiester degradation
				glycerol degradation I
90	glpK	LMRG_01432	lmo1538	Glycerol kinase	6.79	0	0
				Pathway: glycerol degradation I
91		LMRG_01431	lmo1539	Glycerol uptake facilitator protein	11.27	0	0
92		LMRG_01354	lmo1612	hypothetical protein	2.03	0.001	0.006
93		LMRG_02764	lmo1690	membrane protein	2.29	0	0
94		LMRG_02541	lmo1730	Sugar ABC transporter, periplasmic sugar-binding protein	2.2	0	0
95		LMRG_01013	lmo1866	ATP/GTP-binding protein, SA1392 homolog,	2.44	0	0
				phosphoenolpyruvate synthase regulatory protein
96		LMRG_01014	lmo1867	Pyruvate,phosphate dikinase	3.88	0	0
97	pnp	LMRG_01100	lmo1953	Purine nucleoside phosphorylase	2.45	0	0
				Pathways: guanosine nucleotides degradation III
				purine and pyrimidine metabolism
				guanine and guanosine salvage I
				purine ribonucleosides degradation to ribose-1-phosphate
				urate biosynthesis/inosine 5\'-phosphate degradation
				xanthine and xanthosine salvage
98	deoB	LMRG_01101	lmo1954	Phosphopentomutase (EC 5.4.2.7)	2.21	0	0
				Pathways: pyrimidine deoxyribonucleosides degradation
				purine deoxyribonucleosides degradation
				pyrimidine ribonucleosides degradation I
				purine ribonucleosides degradation to ribose-1-phosphate
99	xerD	LMRG_01102	lmo1955	Site-specific recombinase XerD, tyrosine recombinase XerD	2.14	0	0.001
100		LMRG_01117	lmo1970	phosphotriesterase	3	0	0.003
101		LMRG_01118	lmo1971	Integral membrane protein,	3.01	0	0
				PTS ascorbate transporter subunit IIC
102		LMRG_01120	lmo1973	Lmo1973 protein, transcriptional antiterminator 2C bglG family	3.3	0	0.003
103	pdp	LMRG_01141	lmo1993	Pyrimidine-nucleoside phosphorylase	2.97	0	0
				Pathways: pyrimidine deoxyribonucleosides degradation
				salvage pathways of pyrimidine deoxyribonucleotides
				purine and pyrimidine metabolism
104		LMRG_01145	lmo1997	PTS system, mannose-specific IIA	18.88	0	0
105		LMRG_01146	lmo1998	Putative glucosamine-fructose-6-phosphate aminotransferase	21.76	0	0
				Pathway: UDP-N-acetyl-D-glucosamine biosynthesis I
106		LMRG_01147	lmo1999	putative glucosamine-fructose-6-phosphate aminotransferase	27.74	0	0
				Pathway: UDP-N-acetyl-D-glucosamine biosynthesis I
				SIS domain-containing protein
107		LMRG_01148	lmo2000	PTS system, mannose-specific IID	40.11	0	0
108		LMRG_01149	lmo2001	PTS system, mannose-specific IIC	31.38	0	0.001
109		LMRG_01155	lmo2007	Multiple sugar ABC transporter, substrate-binding protein	2.47	0	0
110		LMRG_01158	lmo2010	DNA-binding response regulator, AraC family	2.05	0.001	0.01
111				hypothetical protein	3.48	0.002	0.018
112		LMRG_01236	lmo2085	Peptidoglycan bound protein (LPXTG motif), cell wall surface anchor protein	2.68	0	0
113		LMRG_01245	lmo2094	class II aldolase/adducin domain protein	3.83	0	0
114		LMRG_01246	lmo2095	Tagatose-6-phosphate kinase/	5.83	0	0
				1-phosphofructokinase carbohydrate kinase
				Pathways: fructose degradation,
				lactose and galactose degradation I
115		LMRG_01247	lmo2096	PTS system, galactitol-specific IIC	7.71	0	0
116		LMRG_01248	lmo2097	PTS system, galactitol-specific IIB	7.51	0	0
117		LMRG_01249	lmo2098	PTS system, galactitol-specific IIA	8.86	0	0
118		LMRG_01250	lmo2099	putative transcriptional regulator, transcriptional antiterminator	9.07	0	0
119		LMRG_01280	lmo2126	Neopullulanase, alpha-glycosidase	2.33	0.001	0.01
120	sepA	LMRG_01675	lmo2157	alkylsulfatase	3.75	0	0
121	csbD	LMRG_01674	lmo2158	Stress response protein, CsbD family protein	6.24	0	0
122		LMRG_01673	lmo2159	Inositol 2-dehydrogenase/D-chiro-inositol 3-dehydrogenase	22.11	0	0
				Pathways: D-chiro-inositol degradation
				myo-inositol degradation
123		LMRG_01672	lmo2160	2-keto-myo-inositol isomerase	22.27	0	0
				Pathway: D-chiro-inositol degradation
124		LMRG_01671	lmo2161	trehalose utilization protein ThuA	21.88	0	0
125		LMRG_01670	lmo2162	Myo-inosose-2 dehydratase	17.92	0	0
				Pathways: D-chiro-inositol degradation
				myo-inositol degradation
126		LMRG_01669	lmo2163	Myo-inositol 2-dehydrogenase 1 oxidoreductase	16.82	0	0
				Pathway: myo-inositol degradation
127		LMRG_01657	lmo2175	oxidoreductase, short-chain dehydrogenase/reductase family	6.74	0	0
				Pathway: glycocholate metabolism (bacteria)
128		LMRG_01652	lmo2180	hypothetical protein	2.26	0	0.003
129		LMRG_01651	lmo2181	NPQTN specific sortase B, SrtB family	2.32	0.006	0.048
130	fufA	LMRG_01648	lmo2184	Heme transporter IsdDEF, lipoprotein IsdE	2.36	0	0.002
131		LMRG_01647	lmo2185	Cell surface protein IsdA, transfers heme from hemoglobin to apo-IsdC	2.62	0	0
132		LMRG_01646	lmo2186	NPQTN cell wall anchored protein IsdC	2.09	0	0.004
133		LMRG_01622	lmo2210	hypothetical protein	4.16	0	0
134	arsC	LMRG_01602	lmo2230	arsenate reductase	3.06	0	0
135		LMRG_01601	lmo2231	cation efflux protein	2.39	0	0
				Pathway: ammonium transport
136	fruB	LMRG_01507	lmo2336	1-phosphofructokinase	2.36	0.001	0.007
				Pathway: fructose degradation
137		LMRG_01503	lmo2340	pseudouridine-5'-phosphate glycosidase	2.37	0	0
138		LMRG_01502	lmo2341	carbohydrate kinase	2.23	0	0
139		LMRG_02736	lmo2391	oxidoreductase ylbE,	2.19	0	0
				NAD dependent epimerase/dehydratase
140	gadD3	LMRG_01814	lmo2434	Glutamate decarboxylase	3.49	0	0
				Pathways: glutamate dependent acid resistance
				glutamate degradation IX (via 4-aminobutyrate)
141		LMRG_01764	lmo2484	membrane protein	2.53	0.002	0.022
142		LMRG_02695	lmo2573	zinc-containing alcohol dehydrogenase	2.66	0	0
				Pathways: glycerol degradation to butanol
				L-1,2-propanediol degradation
				heterolactic fermentation
				mixed acid fermentation
				pyruvate fermentation to ethanol I
				ethanol degradation I
143		LMRG_02683	lmo2584	Formate dehydrogenase chain D	5.07	0	0.003
				sulfurtransferase FdhD
				Pathways: formate oxidation to CO2
				purine nucleotides degradation IV (anaerobic)
144		LMRG_02682	lmo2585	Hypothetical protein YrhD	6.42	0	0
145		LMRG_02681	lmo2586	Formate dehydrogenase related protein	4.65	0	0
				Pathways: mixed acid fermentation
				respiration (anaerobic)
				hydrogen production V
				formate oxidation to CO2
				purine nucleotides degradation IV (anaerobic)
				reductive acetyl coenzyme A pathway
146		LMRG_02130	lmo2590	ATP-binding protein, Mrp/Nbp35 family	3.15	0	0
147		LMRG_02146	lmo2602	transporter protein, methyltransferase	2.12	0.003	0.027
148		LMRG_02190		hypothetical protein	3.54	0	0.006
149		LMRG_02191	lmo2646	hypothetical protein	2.63	0	0.003
150		LMRG_02192	lmo2647	Creatinine amidohydrolase	2.8	0	0.004
				Pathway: creatinine degradation I
151		LMRG_02193	lmo2648	phosphotriesterase family protein	2.36	0	0.004
				Pathways: paraoxon degradation
				methyl parathion degradation
				parathion degradation
152		LMRG_02194	lmo2649	Transport protein SgaT, putative,	2.46	0	0.004
				PTS ascorbate transporter subunit IIC
153		LMRG_02195	lmo2650	PTS system, lactose/cellobiose specific IIB subunit,	2.63	0.003	0.025
				PTS ascorbate transporter subunit IIB
154		LMRG_02204	lmo2659	Ribulose-phosphate 3-epimerase	2.16	0.002	0.022
				Pathways: heterolactic fermentation
				pentose phosphate pathway (non-oxidative branch)
				pentose phosphate pathway (partial)
155		LMRG_02205	lmo2660	Transketolase	3.35	0	0
				Pathways: pentose phosphate pathway (non-oxidative branch)
				pentose phosphate pathway (partial)
156		LMRG_02206	lmo2661	Ribulose-phosphate 3-epimerase Pathways: heterolactic fermentation	5.5	0	0
				pentose phosphate pathway (non-oxidative branch)
				pentose phosphate pathway (partial)
157		LMRG_02207	lmo2662	Ribose 5-phosphate isomerase B	5.32	0	0
				Pathway: pentose phosphate pathway (non-oxidative branch)
158		LMRG_02209	lmo2664	Galactitol-1-phosphate 5-dehydrogenase	5.94	0	0
159		LMRG_02210	lmo2665	PTS system, galactitol-specific IIC	6.69	0	0
160		LMRG_02211	lmo2666	PTS system, galactitol-specific IIB	5.44	0	0
161		LMRG_02212	lmo2667	PTS system, galactitol-specific IIA	6.51	0	0
612		LMRG_02213	lmo2668	Predicted galactitol operon regulator (Transcriptional antiterminator),	7.29	0	0
				BglG family/
				PTS system, mannitol/fructose-specific IIA
163	uspA2	LMRG_02218	lmo2673	universal stress protein UspA	2.68	0	0.004
164		LMRG_02002	lmo2695	Phosphoenolpyruvate-dihydroxyacetone phosphotransferase, dihydroxyacetone binding subunit DhaK, subunit of predicted transporter complex of dihydroxyacetone	3.69	0	0
				Pathway: glycerol degradation V
165		LMRG_02001	lmo2696	Phosphoenolpyruvate-dihydroxyacetone phosphotransferase, ADP-binding subunit DhaL, subunit of predicted transporter complex of dihydroxyacetone	3.44	0	0
				Pathway: glycerol degradation V
166		LMRG_02000	lmo2697	Phosphoenolpyruvate-dihydroxyacetone phosphotransferase, subunit DhaM; DHA-specific IIA component, subunit of predicted transporter complex of dihydroxyacetone	3.83	0	0
				Pathway: glycerol degradation V
167		LMRG_01963	lmo2733	PTS system, fructose-specific IIABC	4.58	0	0
168		LMRG_01962	lmo2734	glycosyl hydrolase, family 38, alpha-mannosidase	3.51	0	0
169		LMRG_01961	lmo2735	Putative sucrose phosphorylase, alpha-amylase	2.89	0	0
				Pathway: sucrose degradation IV
170		LMRG_01960	lmo2736	Glycerate kinase	2.86	0	0.001
				Pathways: D-glucarate degradation I
				D-galactarate degradation I
				formaldehyde assimilation I (serine pathway)
171		LMRG_01954	lmo2742	hypothetical protein	2.99	0	0
172		LMRG_01953	lmo2743	Transaldolase	2.8	0	0
				Pathway: pentose phosphate pathway (non-oxidative branch)
173		LMRG_01948	lmo2748	general stress protein 26	3	0	0
				Pathways: pyridoxal 5\'-phosphate biosynthesis I
				pyridoxal 5'-phosphate salvage pathway
174		LMRG_01934	lmo2761	Beta-glucosidase,	5.05	0	0
				6-phospho-beta-glucosidase
175		LMRG_01932	lmo2763	PTS system, cellobiose-specific IIC	3.51	0	0
176		LMRG_01931	lmo2764	N-acetylmannosamine kinase	3.06	0	0
				Pathway: N-acetylneuraminate and N-acetylmannosamine degradation
177		LMRG_01924	lmo2771	6-phospho-beta-glucosidase	4.09	0	0
178		LMRG_01916	lmo2781	Beta-glucosidase	2.19	0.001	0.007
179		LMRG_01914	lmo2783	PTS system, beta-glucoside-specific, IIC component, subunit of predicted transporter complex of a beta-glucoside	3.12	0.003	0.029
180	bvrC	LMRG_01911	lmo2786	ADP-ribosylglycohydrolase	2.63	0.001	0.01
181	bvrA	LMRG_01909	lmo2788	Beta-glucoside bgl operon antiterminator, BglG family, transcriptional antiterminator	2.34	0	0
182		LMRG_01899	lmo2798	hydrolase, haloacid dehalogenase-like family	3.53	0	0.005
183		LMRG_01898	lmo2799	PTS system, mannitol-specific IIB	3.28	0	0
				PTS system, mannitol-specific IIC
184		LMRG_01897	lmo2800	oxidoreductase, Gfo/Idh/MocA family, dehydrogenase	2.18	0	0.003
185	nanE	LMRG_01896	lmo2801	N-acetylmannosamine-6-phosphate 2-epimerase	3.06	0	0
				Pathway: N-acetylneuraminate and N-acetylmannosamine degradation
186		LMRG_01867	lmo2831	Beta-phosphoglucomutase	2.1	0	0
				Pathways: galactose degradation I (Leloir pathway)
				maltose degradation
				trehalose degradation IV
187		LMRG_01859	lmo2839	ABC-type sugar transport system, periplasmic binding protein YcjN	2.1	0.003	0.025
188		LMRG_02418	lmo2847	Rhamnulose-1-phosphate aldolase	4.43	0	0.002
				Pathway: L-rhamnose degradation I
189		LMRG_02419	lmo2848	L-rhamnose isomerase	3.33	0.001	0.011
				Pathway: L-rhamnose degradation I
190		LMRG_02420	lmo2849	Rhamnulokinase	6.23	0.001	0.006
				Pathway: L-rhamnose degradation I
191		LMRG_02422	lmo2851	Transcriptional regulator of rhamnose utilization, AraC family	10.13	0	0
No	Gene name	LMRG locus	lmo locus	Product	FC	p-value	padj
1		LMRG_02348	lmo0099	Putative regulator of the mannose operon, ManO	-5.37	0	0
2		LMRG_02631	lmo0209	virulence cluster protein A VclA	-2.01	0	0.003
3		LMRG_02632	lmo0210	L-lactate dehydrogenase	-3.65	0	0
				Pathways: mixed acid fermentation
				respiration (anaerobic)
				formaldehyde assimilation I (serine pathway)
				gluconeogenesis I
				pyruvate fermentation to lactate
				heterolactic fermentation
4	clpC	LMRG_02674	lmo0232	ATP-dependent Clp protease, ATP-binding subunit ClpC	-2.25	0	0.003
5		LMRG_02665	lmo0241	TrmH family tRNA/rRNA methyltransferase YacO,	-2.84	0.001	0.015
				23S rRNA (guanosine(2251)-2'-O)-methyltransferase RlmB
6		LMRG_00255	lmo0573	Xanthine/uracil/thiamine/ascorbate permease family protein, NCS2 family permease	-4.84	0	0
7		LMRG_00360	lmo0672	membrane protein, DUF805 domain-containing protein	-2.99	0.005	0.038
8		LMRG_02321	lmo0897	Sulfate permease, sodium-independent anion transporter	-2.47	0	0
9	gbuA	LMRG_02114	lmo1014	Glycine betaine ABC transport system, ATP-binding protein OpuAA	-3.56	0	0
10	gbuC	LMRG_02116	lmo1016	Glycine betaine ABC transport system, glycine betaine-binding protein OpuAC, subunit of predicted ATP-driven transporter complex of glycine betaine	-2.69	0	0
11		LMRG_00541	lmo1079	hypothetical protein	-20.06	0	0
12		LMRG_00699	lmo1252	membrane protein	-2.98	0	0
13	lltB	LMRG_00861	lmo1409	Multidrug resistance transporter, MFS transporter	-2.1	0.006	0.045
14		LMRG_01433	lmo1537	GTP-binding protein Obg, GTPase ObgE	-2.14	0	0.003
15	tyrS	LMRG_01369	lmo1598	Tyrosyl-tRNA synthetase	-2.05	0.001	0.011
				Pathway: tRNA charging
16	mntA	LMRG_00994	lmo1847	Manganese ABC transporter, periplasmic-binding protein SitA, subunit of predicted ATP-driven transporter complex of MN+2, manganese-binding lipoprotein MntA	-2.08	0	0
17	mntC	LMRG_00995	lmo1848	Manganese ABC transporter, periplasmic-binding protein SitA, subunit of predicted ATP-driven transporter complex of MN+2, manganese transport system membrane protein MntC	-2.34	0	0
18	mntB	LMRG_00996	lmo1849	Manganese ABC transporter, ATP-binding protein SitB, subunit of predicted ATP-driven transporter complex of MN+2, manganese transport system ATP-binding protein MntB	-2.21	0	0
19	xpt	LMRG_01032	lmo1885	Xanthine phosphoribosyltransferase	-2.95	0	0
				Pathways: purine and pyrimidine metabolism
				guanine and guanosine salvage I
				adenine and adenosine salvage IV
				xanthine and xanthosine salvage
20	alsS	LMRG_01154	lmo2006	Acetolactate synthase, catabolic	-2.19	0	0.003
				Pathways: valine biosynthesis
				(R)-acetoin biosynthesis II
				isoleucine biosynthesis I (from threonine)
21		LMRG_01228	lmo2077	Inactive homolog of metal-dependent proteases, putative molecular chaperone, tRNA (adenosine(37)-N6)-threonylcarbamoyltransferase complex dimerization subunit type 1 TsaB	-3.18	0.006	0.046
22		LMRG_01681	lmo2151	nucleotide pyrophosphohydrolase	-2.42	0	0.006
23	kdpA	LMRG_02227	lmo2682	potassium-transporting ATPase A chain	-2.75	0.002	0.02
24		LMRG_02228	lmo2683	PTS system, cellobiose-specific IIB	-22.84	0	0
25		LMRG_02229	lmo2684	PTS system, cellobiose-specific IIC PTS lactose transporter subunit IIC	-13.39	0	0
26		LMRG_02230	lmo2685	PTS mannose transporter subunit IIA	-23.31	0	0
27	kat	LMRG_01912	lmo2785	Catalase	-3.03	0	0
				Pathway: superoxide radicals degradation

## Sheet: Supplementary S8
Supplementary Table S8. List of differentially expressed genes in the loss of σL (ΔL) in bile (ΔL vs WT in bile)
No	Gene name	LMRG locus	lmo locus	Product	FC	p-value	padj
1		LMRG_02452	lmo0023	PTS system, mannose/fructose/sorbose family, IIC component,	3.61	0.002	0.012
				subunit of predicted transporter complex of D-mannose/Fructose/a sorbose
2		LMRG_02454	lmo0025	hypothetical protein	2.77	0	0.001
3		LMRG_02456	lmo0027	PTS system, beta-glucoside-specific IIB	37.09	0	0
				PTS system, beta-glucoside-specific IIC
				PTS system, beta-glucoside-specific IIA
4		LMRG_02463	lmo0034	PTS system, cellobiose-specific IIC	2.56	0.003	0.017
5		LMRG_02356	lmo0107	ABC transporter, ATP-binding/permease protein	2.11	0	0.002
6		LMRG_02357	lmo0108	multidrug ABC transporter, ATP-binding/permease protein	2.65	0.001	0.005
7		LMRG_02358	lmo0109	transcriptional regulator, AraC family	4.28	0	0
8		LMRG_02743	lmo0178	Putative ROK-family transcriptional regulator	2.22	0	0
9		LMRG_02744	lmo0179	N-Acetyl-D-glucosamine ABC transport system, permease protein 1, subunit of predicted ATP-driven transporter complex of CPD-12541	3.17	0	0
10		LMRG_02745	lmo0180	N-Acetyl-D-glucosamine ABC transport system, permease protein 2, subunit of predicted ATP-driven transporter complex of CPD-12541	3.85	0	0
11		LMRG_02746	lmo0181	N-Acetyl-D-glucosamine ABC transport system, sugar-binding protein, subunit of predicted ATP-driven transporter complex of CPD-12541	3.91	0	0
12		LMRG_02747	lmo0182	glycosyl hydrolase, family 31	3.12	0	0
13		LMRG_02748	lmo0183	Oligo-1,6-glucosidase	2.08	0	0.001
14		LMRG_02648	lmo0261	Beta-glucosidase	3.45	0	0
				6-phospho-beta-glucosidase
15	inlC2, inlH	LMRG_02646	lmo0263	Internalin C2	3.18	0	0
16	inlD, inlH	LMRG_02851	lmo0263	Internalin D	2.51	0	0
17	dapE	LMRG_02611	lmo0265	succinyl-diaminopimelate desuccinylase	3	0	0
18		LMRG_02570	lmo0298	PTS system, cellobiose-specific IIC	21.87	0	0
19		LMRG_02569	lmo0299	PTS system, cellobiose-specific IIB	12.59	0	0
20		LMRG_02567	lmo0301	PTS system, beta-glucoside-specific, IIA	15.01	0	0
21	bglA	LMRG_00012	lmo0319	6-phospho-beta-glucosidase	4.2	0	0
22		LMRG_00015	lmo0323	endonuclease/exonuclease/phosphatase family protein	3.13	0	0
23		LMRG_00033	lmo0342	Transketolase	5.02	0	0
				Pathways: pentose phosphate pathway (non-oxidative branch)
				pentose phosphate pathway (partial)
24		LMRG_00034	lmo0343	Transaldolase	6.14	0	0
				Pathway: pentose phosphate pathway (non-oxidative branch)
25		LMRG_00035	lmo0344	oxidoreductase, short-chain dehydrogenase/	5.62	0	0
				reductase family
26		LMRG_00038	lmo0347	Phosphoenolpyruvate-dihydroxyacetone phosphotransferase, ADP-binding subunit DhaL, subunit of predicted transporter complex of dihydroxyacetone	5.99	0	0
				Pathway: glycerol degradation V
27		LMRG_00039	lmo0348	Phosphoenolpyruvate-dihydroxyacetone phosphotransferase, dihydroxyacetone binding subunit DhaK, subunit of predicted transporter complex of dihydroxyacetone	5.38	0	0
				Pathway: glycerol degradation V
28		LMRG_00041	lmo0350	hypothetical protein	3.37	0	0
29		LMRG_00053	lmo0361	Twin-arginine translocation protein TatC	3.25	0.001	0.009
30		LMRG_00054	lmo0362	twin-arginine translocase TatA/TatE family subunit	2.38	0.001	0.009
31		LMRG_00058	lmo0366	Ferrous iron transport periplasmic protein EfeO, contains peptidase-M75 domain and (frequently) cupredoxin-like domain	2.46	0	0.004
32		LMRG_00059	lmo0367	Ferrous iron transport deferrochelatase/peroxidase EfeB	2.88	0	0
33		LMRG_00064	lmo0372	6-phospho-Beta-glucosidase	2.96	0	0
34		LMRG_00065	lmo0373	PTS system, cellobiose-specific IIC	3.26	0	0
35		LMRG_00091	lmo0398	PTS fructose transporter subunit IIA	61.27	0	0
36		LMRG_00092	lmo0399	PTS fructose transporter subunit IIB	44.22	0	0.003
37		LMRG_00094	lmo0401	Alpha-mannosidase	45.73	0	0
38		LMRG_00095	lmo0402	PRD/PTS system IIA 2 domain protein, transcriptional antiterminator	10.8	0	0
39		LMRG_00117	lmo0425	Transcription antiterminator, BglG family,	7.41	0	0
				PTS sugar transporter
40		LMRG_00118	lmo0426	PTS system, fructose-specific IIA	5.23	0	0
				PTS mannose transporter subunit IIAB
41		LMRG_00119	lmo0427	PTS system, fructose-specific IIB	4.78	0	0
				PTS fructose transporter subunit IIB
42		LMRG_00120	lmo0428	PTS system, fructose-specific, IIC	4.49	0	0
				PTS mannose transporter subunit IIAB
43		LMRG_00121	lmo0429	glycosyl hydrolase, family 38	6.78	0	0
44		LMRG_00131	lmo0439	hypothetical protein	3.41	0	0
45		LMRG_00137	lmo0445	positive transcription regulator	2.29	0	0
46		LMRG_00179	lmo0498	Ribose 5-phosphate isomerase B	4.06	0	0.002
47		LMRG_00180	lmo0499	Ribulose-phosphate 3-epimerase	5.46	0	0
				Pathways: heterolactic fermentation
				pentose phosphate pathway (non-oxidative branch)
				pentose phosphate pathway (partial)
48		LMRG_00181	lmo0500	Transaldolase	6.85	0	0
49		LMRG_00182	lmo0501	Predicted galactitol operon regulator (Transcriptional antiterminator), BglG family	3.18	0	0
				PTS system, mannitol/fructose-specific IIA
50		LMRG_00183	lmo0502	Polysialic acid capsule expression protein KpsF, sugar isomerase	2.37	0.005	0.029
51	uspA	LMRG_00196	lmo0515	universal stress protein family	2.43	0	0
52		LMRG_00198	lmo0517	Phosphoglycerate mutase family, histidine phosphatase family protein	45	0	0
53		LMRG_00202	lmo0521	6-phospho-beta-glucosidase	3	0	0
54		LMRG_00218	lmo0536	glycosyl hydrolase, family 4,	6.28	0	0
				6-phospho-beta-glucosidase
55	lacD	LMRG_00221	lmo0539	Tagatose 1,6-diphosphate aldolase	2.09	0	0
56		LMRG_00224	lmo0542	PTS system, glucitol/sorbitol-specific IIA	3.66	0	0.002
57		LMRG_00225	lmo0543	PTS system, glucitol/sorbitol-specific IIB component and second of two IIC	8.2	0	0
58		LMRG_00226	lmo0544	PTS system, glucitol/sorbitol-specific IIC	15.31	0	0
59		LMRG_00227	lmo0545	Glucitol operon activator protein	3.78	0.002	0.013
60		LMRG_00228	lmo0546	Sorbitol-6-phosphate 2-dehydrogenase	3.99	0	0
				Pathway: sorbitol degradation II
61		LMRG_00287	lmo0604	hypothetical protein	2.16	0	0
62		LMRG_00293	lmo0610	Internalin-like protein, peptidoglycan-binding protein	3	0	0
63		LMRG_00298	lmo0615	hypothetical protein	2.62	0.001	0.007
64		LMRG_00330	lmo0643	Transaldolase	19.74	0	0
				Pathway: pentose phosphate pathway (non-oxidative branch)
65		LMRG_00411	lmo0722	Pyruvate oxidase	3.17	0	0
66		LMRG_00427	lmo0739	6-phospho-beta-glucosidase	2.13	0	0
67	manR	LMRG_00473	lmo0785	transcriptional regulator, ManR	4.94	0	0
68		LMRG_00482	lmo0794	putative Rrf2-linked NADH-flavin reductase	2.33	0	0
69		LMRG_02282	lmo0859	Multiple sugar ABC transporter, substrate-binding protein, subunit of predicted ATP-driven transporter complex of a sugar	4.44	0	0
70		LMRG_02284	lmo0861	Sugar ABC transporter, permease protein precursor, subunit of predicted ATP-driven transporter complex of a sugar	4.32	0	0
71				hypothetical protein	2.82	0.004	0.023
72		LMRG_02297	lmo0873	Transcriptional antiterminator, PTS fructose transporter subunit IIA	2.95	0	0
73		LMRG_02298	lmo0874	PTS system, beta-glucoside-specific, IIA component, subunit of predicted transporter complex of a beta-glucoside, PTS lactose transporter subunit IIA	4.48	0.001	0.01
74		LMRG_02299	lmo0875	PTS system, beta-glucoside-specific, IIB component, subunit of predicted transporter complex of a beta-glucoside	9.23	0	0
75		LMRG_02300	lmo0876	PTS system, beta-glucoside-specific, IIC component, subunit of predicted transporter complex of a beta-glucoside	8.12	0	0
76		LMRG_02302	lmo0878	oxidoreductase, aldo/keto reductase family	8.96	0	0
77		LMRG_02303	lmo0879	Sugar phosphate isomerases/epimerases	8.09	0	0
78		LMRG_02304	lmo0880	Putative peptidoglycan bound protein (LPXTG motif)	2.54	0	0.001
79		LMRG_02014	lmo0914	PTS system, cellobiose-specific IIB	22.84	0	0
80		LMRG_02015	lmo0915	PTS system, cellobiose-specific IIC	16.36	0	0
81		LMRG_02016	lmo0916	PTS system, cellobiose-specific IIA	16.66	0	0
82		LMRG_02017	lmo0917	6-phospho-beta-glucosidase	20.04	0	0
83		LMRG_02052	lmo0953	hypothetical protein	2.16	0.002	0.012
84		LMRG_02053	lmo0954	hypothetical protein	2.09	0	0
85		LMRG_02094	lmo0994	membrane protein	2.96	0	0
86		LMRG_02095	lmo0995	putative membrane-bound acyltransferase protein	2.67	0	0
87	clpE	LMRG_02097	lmo0997	ATP-dependent Clp protease, ATP-binding subunit ClpE	2.65	0.001	0.007
88		LMRG_00495	lmo1034	glycerol kinase, Unknown pentose kinase TM0952	2.21	0	0.001
89		LMRG_00503	lmo1042	molybdopterin molybdenumtransferase MoeA	2.54	0	0
90		LMRG_00504	lmo1043	Molybdopterin-guanine dinucleotide biosynthesis	2.11	0.009	0.049
				protein MobB
91		LMRG_00506	lmo1045	Molybdenum cofactor biosynthesis protein MoaD, molybdopterin synthase sulfur carrier subunit	2.22	0	0
92		LMRG_00507	lmo1046	Molybdenum cofactor biosynthesis protein MoaC, cyclic pyranopterin monophosphate synthase MoaC	2.55	0	0
93		LMRG_00508	lmo1047	Molybdenum cofactor biosynthesis protein MoaA	2.6	0	0
94		LMRG_00580	lmo1137	hypothetical protein	2.88	0	0.001
95		LMRG_00581	lmo1138	ATP-dependent Clp protease proteolytic subunit	2.14	0	0
96		LMRG_00583	lmo1140	similar to putative 3-Demethylubiquinone-9 3-Methyltransferase, Phnb protein	2.51	0	0
97		LMRG_00586	lmo1143	Propanediol utilization polyhedral body protein PduT	3.17	0	0
98		LMRG_00593	lmo1150	Propanediol utilization transcriptional activator	5.95	0	0
99	pduQ	LMRG_00617	lmo1171	Alcohol dehydrogenase	2.19	0	0.002
				Pathways: L-1,2-propanediol degradation
				heterolactic fermentation
				mixed acid fermentation
				pyruvate fermentation to ethanol I
				ethanol degradation I
				glycine betaine biosynthesis II (Gram-positive bacteria)
				valine degradation II
				phenylethanol biosynthesis
100		LMRG_00619	lmo1173	Ethanolamine sensory transduction histidine kinase	2.49	0	0
101	eutA	LMRG_00620	lmo1174	Ethanolamine utilization protein EutA	4.3	0.002	0.011
102	eutB	LMRG_00621	lmo1175	Ethanolamine ammonia-lyase heavy chain	3.65	0	0.001
103	eutC	LMRG_00622	lmo1176	Ethanolamine ammonia-lyase light chain	3.79	0	0
104		LMRG_00636	lmo1190	Substrate-specific component CblT of predicted B12-regulated ECF transporter for dimethylbenzimidazole, membrane protein	4.34	0	0
105		LMRG_00639	lmo1193	Cobalt-precorrin-8x methylmutase	3.02	0.004	0.026
				Pathways: adenosylcobalamin biosynthesis I (early cobalt insertion)
				adenosylcobalamin biosynthesis II (late cobalt incorporation)
106		LMRG_00687	lmo1241	hypothetical protein	3.81	0	0
107		LMRG_00703	lmo1254	Trehalose-6-phosphate hydrolase	14.29	0	0
				Pathway: trehalose degradation I (low osmolarity)
108		LMRG_00704	lmo1255	PTS system, trehalose-specific IIB PTS system, trehalose-specific IIC	12.84	0	0
109		LMRG_00705	lmo1256	DNA mismatch repair protein MutT	2.08	0	0.001
110		LMRG_00713	lmo1264	hypothetical protein	2.78	0.005	0.027
111	tcsA	LMRG_00840	lmo1388	Unspecified monosaccharide ABC transport system,	2.51	0	0
				substrate-binding component / CD4+ T cell-stimulating antigen,
				lipoprotein
112	opuCD	LMRG_00877	lmo1425	Osmotically activated L-carnitine/choline ABC transporter, permease protein OpuCD, subunit of predicted ATP-driven transporter complex of CARNITINE/choline	2.16	0.001	0.005
113	opuCA	LMRG_00880	lmo1428	Osmotically activated L-carnitine/choline ABC transporter, ATP-binding protein OpuCA, subunit of predicted ATP-driven transporter complex of CARNITINE/choline	2.14	0	0.001
114		LMRG_01452	lmo1518	hypothetical protein	2.29	0	0
115	glpK	LMRG_01432	lmo1538	Glycerol kinase	4.87	0	0
				Pathway: glycerol degradation I
116		LMRG_02764	lmo1690	membrane protein	2.29	0	0
117		LMRG_02768	lmo1694	Putative sugar nucleotide epimerase, CDP-abequose synthase	3.51	0	0
118		LMRG_02541	lmo1730	Sugar ABC transporter, periplasmic sugar-binding protein	3.27	0	0
119		LMRG_02540		sugar ABC transport system, permease protein	2.48	0	0
120		LMRG_02539	lmo1732	ABC transporter, permease protein	2.61	0	0.001
121	purB	LMRG_02498	lmo1773	Adenylosuccinate lyase	2.1	0.001	0.01
				Pathways: inosine-5'-phosphate biosynthesis II
				adenosine nucleotides de novo biosynthesis
				purine nucleotides de novo biosynthesis II
122		LMRG_00977	lmo1830	short chain dehydrogenase	2.26	0	0
123		LMRG_01013	lmo1866	ATP/GTP-binding protein, phosphoenolpyruvate synthase regulatory protein	2.04	0	0
124		LMRG_01014	lmo1867	Pyruvate, phosphate dikinase	3.25	0	0
125	cspD	LMRG_01026	lmo1879	Cold shock protein CspB	14.99	0	0
126	pnp	LMRG_01100	lmo1953	Purine nucleoside phosphorylase Pathways: guanosine nucleotides degradation III	2.54	0	0
				purine and pyrimidine metabolism
				guanine and guanosine salvage I
				purine ribonucleosides degradation to ribose-1-phosphate
				urate biosynthesis/inosine 5'-phosphate degradation
				xanthine and xanthosine salvage
127	deoB	LMRG_01101	lmo1954	Phosphopentomutase	2.02	0	0
				Pathways: pyrimidine deoxyribonucleosides degradation
				purine deoxyribonucleosides degradation
				pyrimidine ribonucleosides degradation I
				purine ribonucleosides degradation to ribose-1-phosphate
128		LMRG_01113	lmo1966	5-bromo-4-chloroindolyl phosphate hydrolysis protein	2.49	0	0
129		LMRG_01115	lmo1968	Creatinine amidohydrolase	2.33	0	0.004
				Pathway: creatinine degradation I
130		LMRG_01117	lmo1970	phosphotriesterase	3.51	0	0
131		LMRG_01118	lmo1971	Integral membrane protein,	4.54	0	0
				PTS ascorbate transporter subunit IIC
132		LMRG_01119	lmo1972	Pentitol PTS system enzyme II B component	4.64	0	0
133	pdp	LMRG_01141	lmo1993	Pyrimidine-nucleoside phosphorylase	2.55	0	0
				Pathways: pyrimidine deoxyribonucleosides degradation
				salvage pathways of pyrimidine deoxyribonucleotides
				purine and pyrimidine metabolism
134		LMRG_01145	lmo1997	PTS system, mannose-specific IIA	27.42	0	0
135		LMRG_01146	lmo1998	Putative glucosamine-fructose-6-phosphate aminotransferase	29.49	0	0
				Pathway: UDP-N-acetyl-D-glucosamine biosynthesis I
136		LMRG_01147	lmo1999	putative glucosamine-fructose-6-phosphate aminotransferase	34.37	0	0
				Pathway: UDP-N-acetyl-D-glucosamine biosynthesis I
				SIS domain-containing protein
137		LMRG_01148	lmo2000	PTS system, mannose-specific IID	30.06	0	0
138		LMRG_01149	lmo2001	PTS system, mannose-specific IIC	27.03	0	0
139		LMRG_01150	lmo2002	PTS system, mannose-specific IIB	17.92	0	0.001
140		LMRG_01151	lmo2003	Transcriptional regulator, GntR family	7.82	0.004	0.025
141		LMRG_01155	lmo2007	Multiple sugar ABC transporter, substrate-binding protein	2.22	0	0
142		LMRG_01158	lmo2010	DNA-binding response regulator, AraC family	2.07	0	0
143				hypothetical protein	7	0	0
144		LMRG_01245	lmo2094	class II aldolase/adducin domain protein	5.76	0	0
145		LMRG_01246	lmo2095	Tagatose-6-phosphate kinase	10.16	0	0
				1-phosphofructokinase,
				carbohydrate kinase
				Pathways: fructose degradation,
				lactose and galactose degradation I
146		LMRG_01247	lmo2096	PTS system, galactitol-specific IIC	8.5	0	0
147		LMRG_01248	lmo2097	PTS system, galactitol-specific IIB	9.14	0	0
148		LMRG_01249	lmo2098	PTS system, galactitol-specific IIA	12.33	0	0
149		LMRG_01250	lmo2099	putative transcriptional regulator, transcriptional antiterminator	13.74	0	0
150		LMRG_01275	lmo2121	Maltose phosphorylase	6.3	0	0
				Pathway: maltose degradation
151		LMRG_01276	lmo2122	Maltodextrose utilization protein MalA	6.05	0	0
152		LMRG_01277	lmo2123	Maltose/maltodextrin ABC transporter, permease protein MalG, subunit of predicted ATP-driven transporter complex of maltose/a maltodextrin	5.81	0	0
153		LMRG_01278	lmo2124	Maltose/maltodextrin ABC transporter, permease protein MalF, subunit of predicted ATP-driven transporter complex of maltose/a maltodextrin	6.91	0	0
154		LMRG_01279	lmo2125	Maltose/maltodextrin ABC transporter, substrate binding periplasmic protein MalE	4.98	0	0
155		LMRG_02802	lmo2138	Transcription antiterminator, BglG family	2.49	0.002	0.012
156	sepA	LMRG_01675	lmo2157	alkylsulfatase	3.12	0	0
157	csbD	LMRG_01674	lmo2158	Stress response protein, CsbD family protein	4.96	0	0
158		LMRG_01673	lmo2159	Inositol 2-dehydrogenase/D-chiro-inositol 3-dehydrogenase	20.32	0	0
				Pathways: D-chiro-inositol degradation
				myo-inositol degradation
159		LMRG_01672	lmo2160	2-keto-myo-inositol isomerase	26.88	0	0
				Pathway: D-chiro-inositol degradation
160		LMRG_01671	lmo2161	trehalose utilization protein ThuA	19.94	0	0
161		LMRG_01669	lmo2163	Myo-inositol 2-dehydrogenase 1, oxidoreductase	15.64	0	0
				Pathway: myo-inositol degradation
612		LMRG_01657	lmo2175	oxidoreductase, short-chain dehydrogenase/reductase family	8.01	0	0
				Pathway: glycocholate metabolism (bacteria)
163		LMRG_01647	lmo2185	Cell surface protein IsdA, transfers heme from hemoglobin to apo-IsdC	2.48	0	0
164	gpmA	LMRG_01627	lmo2205	Phosphoglycerate mutase	2.63	0	0
				Pathways: heterolactic fermentation
				glycolysis I
				glycolysis III (glucokinase)
				formaldehyde assimilation I (serine pathway)
				glycolysis II (from fructose-6P)
				gluconeogenesis I
				glycerol degradation to butanol
165	clpB	LMRG_01626	lmo2206	ATP-dependent Clp protease, ATP-binding subunit ClpB	2.03	0	0.001
166		LMRG_01622	lmo2210	hypothetical protein	2.89	0	0
167	hmoB	LMRG_01619	lmo2213	similar to heme monooxygenase HmoB, antibiotic biosynthesis monooxygenase	3.84	0	0
168	arsC	LMRG_01602	lmo2230	arsenate reductase	3.3	0	0
169		LMRG_01601	lmo2231	cation efflux protein	2.6	0	0
				Pathway: ammonium transport
170				hypothetical protein	3.28	0	0
171		LMRG_01503	lmo2340	pseudouridine-5'-phosphate glycosidase	2.51	0	0
172		LMRG_01502	lmo2341	carbohydrate kinase	2.2	0	0
173		LMRG_02736	lmo2391	oxidoreductase ylbE,	2.29	0.003	0.017
				NAD dependent epimerase/dehydratase
174	gadD3	LMRG_01814	lmo2434	Glutamate decarboxylase	3.24	0	0
				Pathways: glutamate dependent acid resistance
				glutamate degradation IX (via 4-aminobutyrate)
175		LMRG_01812	lmo2436	Beta-glucoside bgl operon antiterminator, BglG family	4.2	0	0
176		LMRG_01764	lmo2484	membrane protein	2.93	0	0.004
177		LMRG_01763	lmo2485	PspC domain protein, truncated,	2.63	0	0
				PspC family transcriptional regulator
178		LMRG_01762	lmo2486	hypothetical protein	3.39	0	0
179		LMRG_01761	lmo2487	hypothetical protein	3.22	0	0
180	phoU	LMRG_01754	lmo2494	Phosphate transport system regulatory protein PhoU	2.33	0	0
181	ftsX	LMRG_01742	lmo2506	Cell division protein FtsX	2.05	0	0
182		LMRG_02701	lmo2567	hypothetical protein	2.89	0	0
183		LMRG_02700	lmo2568	hypothetical protein	3.27	0	0
184		LMRG_02698	lmo2570	membrane protein	2.4	0	0.001
185		LMRG_02697	lmo2571	Nicotinamidase	2.59	0	0
				Pathways: 2,3-dihydroxybenzoate biosynthesis
				NAD salvage pathway I
186		LMRG_02695	lmo2573	zinc-containing alcohol dehydrogenase	2.25	0	0
				Pathways: glycerol degradation to butanol
				L-1,2-propanediol degradation
				heterolactic fermentation
				mixed acid fermentation
				pyruvate fermentation to ethanol I
				ethanol degradation I
187		LMRG_02683	lmo2584	Formate dehydrogenase chain D	17.71	0	0
				sulfurtransferase FdhD
				Pathways: formate oxidation to CO2
				purine nucleotides degradation IV (anaerobic)
188		LMRG_02682	lmo2585	Hypothetical protein YrhD	10.38	0	0
189		LMRG_02130	lmo2590	ATP-binding protein, Mrp/Nbp35 family	2.23	0	0
190		LMRG_02146	lmo2602	transporter protein, methyltransferase	2.71	0.003	0.02
191		LMRG_02147	lmo2603	acetamidase/formamidase family protein	2.34	0.001	0.007
192		LMRG_02205	lmo2660	Transketolase	8.31	0	0
				Pathways: pentose phosphate pathway (non-oxidative branch)
				pentose phosphate pathway (partial)
193		LMRG_02206	lmo2661	Ribulose-phosphate 3-epimerase Pathways: heterolactic fermentation	14.85	0	0
				pentose phosphate pathway (non-oxidative branch)
				pentose phosphate pathway (partial)
194		LMRG_02207	lmo2662	Ribose 5-phosphate isomerase B	16.99	0	0
				Pathway: pentose phosphate pathway (non-oxidative branch)
195		LMRG_02208	lmo2663	Galactitol-1-phosphate 5-dehydrogenase sorbitol dehydrogenase	13.89	0	0
196		LMRG_02209	lmo2664	Galactitol-1-phosphate 5-dehydrogenase	17.12	0	0
197		LMRG_02211	lmo2666	PTS system, galactitol-specific IIB	12.26	0	0
198		LMRG_02212	lmo2667	PTS system, galactitol-specific IIA	11.54	0	0
199		LMRG_02213	lmo2668	Predicted galactitol operon regulator (Transcriptional antiterminator), BglG family /	11.7	0	0
				PTS system, mannitol/fructose-specific IIA
200	uspA2	LMRG_02218	lmo2673	universal stress protein UspA	2.47	0	0
201		LMRG_01963	lmo2733	PTS system, fructose-specific IIABC	4.61	0	0
202		LMRG_01962	lmo2734	glycosyl hydrolase, family 38, alpha-mannosidase	4.96	0	0
203		LMRG_01961	lmo2735	Putative sucrose phosphorylase, alpha-amylase	5.18	0	0
				Pathway: sucrose degradation IV
204		LMRG_01960	lmo2736	Glycerate kinase	3.63	0	0
				Pathways: D-glucarate degradation I
				D-galactarate degradation I
				formaldehyde assimilation I (serine pathway)
205		LMRG_01954	lmo2742	hypothetical protein	2.72	0	0
206		LMRG_01953	lmo2743	Transaldolase	2.41	0	0
				Pathway: pentose phosphate pathway (non-oxidative branch)
207		LMRG_01948	lmo2748	general stress protein 26	2.52	0	0
				Pathways: pyridoxal 5'-phosphate biosynthesis I
				pyridoxal 5'-phosphate salvage pathway
208		LMRG_01931	lmo2764	N-acetylmannosamine kinase	5.03	0	0
				Pathway: N-acetylneuraminate and N-acetylmannosamine degradation
209		LMRG_01924	lmo2771	6-phospho-beta-glucosidase	3.14	0	0
210		LMRG_01923	lmo2772	PTS system, beta-glucoside-specific IIB	4.04	0	0
				PTS system, beta-glucoside-specific IIC
				PTS system, beta-glucoside-specific IIA
211		LMRG_01916	lmo2781	Beta-glucosidase	2.37	0	0
212		LMRG_01915	lmo2782	PTS system, beta-glucoside-specific, IIB component, subunit of predicted transporter complex of a beta-glucoside	3.27	0.001	0.007
213		LMRG_01914	lmo2783	PTS system, beta-glucoside-specific, IIC component, subunit of predicted transporter complex of a beta-glucoside	3.02	0	0.001
214	bvrA	LMRG_01909	lmo2788	Beta-glucoside bgl operon antiterminator, BglG family, transcriptional antiterminator	2.08	0	0.004
215		LMRG_01897	lmo2800	oxidoreductase, Gfo/Idh/MocA family, dehydrogenase	2.5	0	0.003
216		LMRG_02418	lmo2847	Rhamnulose-1-phosphate aldolase	3.64	0	0
				Pathway: L-rhamnose degradation I
217		LMRG_02419	lmo2848	L-rhamnose isomerase	3.05	0	0.003
				Pathway: L-rhamnose degradation I
218		LMRG_02422	lmo2851	Transcriptional regulator of rhamnose utilization, AraC family	5.18	0	0
No	Gene name	LMRG locus	lmo locus	Product	FC	p-value	padj
1		LMRG_02342	lmo0093	ATP synthase F1, epsilon subunit	-2.42	0.004	0.024
				Pathway: adenosine nucleotides de novo biosynthesis
2	mptA	LMRG_02345	lmo0096	PTS system, mannose-specific IIB	-534.23	0	0
				PTS system, mannose-specific IIA
3	mptC	LMRG_02346	lmo0097	PTS system, mannose-specific IIC	-388.24	0	0
4	mptD	LMRG_02347	lmo0098	PTS system, mannose-specific IID	-368.5	0	0
5		LMRG_02348	lmo0099	Putative regulator of the mannose operon, ManO	-7.98	0	0
6		LMRG_02632	lmo0210	L-lactate dehydrogenase	-3.1	0	0
				Pathways: mixed acid fermentation
				respiration (anaerobic)
				formaldehyde assimilation I (serine pathway)
				gluconeogenesis I
				pyruvate fermentation to lactate
				heterolactic fermentation
7	ispD1	LMRG_02671	lmo0235	2-C-methyl-D-erythritol 4-phosphate cytidylyltransferase	-2.48	0.007	0.038
				Pathway: methylerythritol phosphate pathway
8		LMRG_02566	lmo0302	hypothetical protein	-2.5	0	0.001
9		LMRG_00099	lmo0406	Possible glyoxylase family protein (Lactoylglutathione lyase) Pathway: methylglyoxal degradation I	-2.64	0.001	0.005
10		LMRG_00106	lmo0414	Metal transporter, ZIP family	-2.03	0.004	0.023
11		LMRG_00110	lmo0418	hypothetical protein	-2.1	0.001	0.005
12		LMRG_02882	lmo0480	Transcriptional regulator, TetR family	-2.17	0.009	0.047
13	lmrB	LMRG_00200	lmo0519	lincomycin resistance protein LmrB,	-2.34	0.002	0.011
				drug resistance transporter, EmrB/QacA family
14		LMRG_00275	lmo0593	formate/nitrite transporter family protein	-2.17	0	0
15		LMRG_00320	lmo0637	SAM-dependent methyltransferase,	-2.1	0	0.002
				2-heptaprenyl-1,4-naphthoquinone methyltransferase
				Pathways: menaquinol-7 biosynthesis
				menaquinol-9 biosynthesis
				menaquinol-6 biosynthesis
				menaquinol-8 biosynthesis
16		LMRG_00360	lmo0672	membrane protein, DUF805 domain-containing protein	-2.61	0.002	0.012
17		LMRG_02105	lmo1005	2-hydroxy-3-oxopropionate reductase	-2.57	0	0.002
				Pathways: D-glucarate degradation I
				D-galactarate degradation I
18	gbuB	LMRG_02115	lmo1015	Glycine betaine ABC transport system, permease protein OpuAB, subunit of predicted ATP-driven transporter complex of glycine betaine	-3.1	0	0
19	gbuC	LMRG_02116	lmo1016	Glycine betaine ABC transport system, glycine betaine-binding protein OpuAC, subunit of predicted ATP-driven transporter complex of glycine betaine	-2.92	0	0
20		LMRG_00541	lmo1079	hypothetical protein	-23.99	0	0
21		LMRG_00699	lmo1252	membrane protein	-2.04	0	0.003
22	yneA	LMRG_00753	lmo1303	ABC transport protein, sugar-binding component yneA, cell division suppressor protein YneA	-2.76	0	0
23	rpmA	LMRG_01430	lmo1540	50S ribosomal protein L27	-2.26	0.001	0.01
24		LMRG_02946		hypothetical protein	-2.01	0.001	0.007
25		LMRG_01370	lmo1597	hypothetical protein	-2.54	0	0
26		LMRG_01298	lmo1669	Low G+C gram positive nudix hydrolase YtkD	-3.14	0	0.001
27		LMRG_02533	lmo1738	Amino acid ABC transporter, amino acid-binding protein, subunit of predicted ATP-driven transporter complex of a standard alpha amino acid	-2	0	0
28		LMRG_02820	lmo1796	KH domain RNA binding protein YlqC	-2.28	0.001	0.005
29	pyrE	LMRG_00978	lmo1831	Orotate phosphoribosyltransferase	-2.45	0	0.002
				Pathway: uridine-5'-phosphate biosynthesis
30	mntA	LMRG_00994	lmo1847	Manganese ABC transporter, periplasmic-binding protein SitA, subunit of predicted ATP-driven transporter complex of MN+2, manganese-binding lipoprotein MntA	-2.66	0	0
31	mntC	LMRG_00995	lmo1848	Manganese ABC transporter, periplasmic-binding protein SitA, subunit of predicted ATP-driven transporter complex of MN+2, manganese transport system membrane protein MntC	-3.05	0	0
32		LMRG_01031	lmo1884	Xanthine permease	-2.72	0.001	0.005
33		LMRG_01111	lmo1964	ABC-type multidrug transport system, ATPase component	-2.14	0	0.004
34		LMRG_01681	lmo2151	nucleotide pyrophosphohydrolase	-2.52	0	0.001
35		LMRG_01489	lmo2354	Exoenzymes regulatory protein aepA precursor, amidohydrolase	-2.17	0.001	0.006
36		LMRG_01482	lmo2360	membrane protein	-2.01	0.004	0.025
37		LMRG_02678	lmo2589	Transcriptional regulator, TetR family	-2.11	0.004	0.026
38	rpmD	LMRG_02158	lmo2614	50S ribosomal protein L30	-2.13	0	0
39	rplR	LMRG_02160	lmo2616	50S ribosomal protein L18	-2.18	0	0
40	rplF	LMRG_02161	lmo2617	50S ribosomal protein L6	-2.02	0	0
41	rpmC	LMRG_02168	lmo2624	50S ribosomal protein L29	-2.24	0	0
42	rplW	LMRG_02174	lmo2630	50S ribosomal protein L23	-2.39	0	0
43	rplD	LMRG_02175	lmo2631	50S ribosomal protein L4	-2.29	0	0
44	kdpA	LMRG_02227	lmo2682	potassium-transporting ATPase A chain	-2.59	0.004	0.025
45		LMRG_02228	lmo2683	PTS system, cellobiose-specific IIB	-8.19	0	0
46		LMRG_02229	lmo2684	PTS system, cellobiose-specific IIC	-7.25	0	0
				PTS lactose transporter subunit IIC
47		LMRG_02230	lmo2685	PTS mannose transporter subunit IIA	-7.69	0	0
48		LMRG_01984	lmo2712	Gluconokinase	-2.01	0.005	0.027
				Pathway: D-gluconate degradation
